# Supplementary material for: Antibiotic pressure does not uncover intra-host heterogeneity of Pseudomonas aeruginosa in patients with chronic lung disease
Source: BMC Microbiol. 2026 May 21;26:480. doi: 10.1186/s12866-026-05147-9 (PMC13192145; doi:10.1186/s12866-026-05147-9)
Supplement: Supplementary file 2 — Supplementary Material 2. [file 12866_2026_5147_MOESM2_ESM.xlsx]

## Sheet: S1_patients overview
Overview of participants and samples of the analysis cohort (n = 22 patients).
																	Eradication success
patient ID	age in years	sex	diagnosis	FEV1, %	airway colonization with P. aeruginosa (first documented finding)	Enrollment	time between last finding of airway colonization before study inclusion and first day of eradication therapy	antibiotic therapy administered within the three months prior to study inclusion	Previous documented antibiotic eradication attempts (defined as a course of any antipseudomonal antibiotic for a course of 7 days or more since first documented finding of Pseudomonas)	visit (E: eradication therapy; F: follow-up sampling)	time point (day)	sample type	P. aeruginosa (number of isolates)	P. aeruginosa isolate IDs	antibiotic therapy at sampling day (dosage; route of administration)	duration of in-hospital antipseudomonal antbiotic/eradication therapy (days)	short-term: defined as a Pseudomonas-negative result in the final culture obtained during the initial inpatient treatment period	mid-term: defined as persistent Pseudomonas-negativity all available analyses wihtin 12 months after enrollment (based on study samples and clinical routine)
1	65	female	non-CF bronchiectasis	79	01/2021	01/2021	4 days	none	none	E5	4	sputum	negative	-	piperacillin/tazobactam (4 x 4.5 g; i.v.)	15	yes	N/A
1										E8	7	sputum	negative	-	meropenem (3 x 1 g; i.v.), amikacin (750 mg; i.v.)
1										E14	13	sputum	negative	-	meropenem (3 x 1 g; i.v.), amikacin (750 mg; i.v.)
2	82	male	COPD (GOLD IV),	28	02/2021	02/2021	4 days	ampicillin/sulbactam right before P. aeruginosa detection	none	E1	0	sputum	negative	-	meropenem (3 x 1 g; i.v.), gentamicin (200 mg; i.v.)	13	yes	yes
2			non-CF bronchiectasis							E2	1	sputum	negative	-	meropenem (3 x 1 g; i.v.), gentamicin (200 mg; i.v.)
2										E5	4	sputum	negative	-	meropenem (3 x 1 g; i.v.), gentamicin (200 mg; i.v.)
2										E8	7	sputum	negative	-	meropenem (3 x 1 g; i.v.), gentamicin (160 mg; i.v.)
2										F1	42	sputum	negative	-	N/A
2										F6	225	sputum	negative	-	N/A
3	89	male	non-CF bronchiectasis	76	01/2021	02/2021	17 days	none	none	E1	0	sputum	positive (10)	patient03_E1_01-10	meropenem (3 x 1 g; i.v.), gentamicin (160 mg; i.v.)	13	yes	no
3										E2	1	sputum	positive (1)	patient03_E2_01	meropenem (3 x 1 g; i.v.), gentamicin (160 mg; i.v.)
3										E3	2	sputum	negative	-	meropenem (3 x 1 g; i.v.), gentamicin (160 mg; i.v.)
3										E5	4	sputum	negative	-	meropenem (3 x 1 g; i.v.), gentamicin (160 mg; i.v.)
3										E8	7	sputum	negative	-	meropenem (3 x 1 g; i.v.), gentamicin (160 mg; i.v.)
3										F1	40	sputum	negative	-	meropenem, gentamicin (N/A)
3										F6	221	sputum	positive (10)	patient03_F6_01-10	piperacillin/tazobactam (N/A)
4	74	male	COPD,	33	04/2020	04/2021	N/A	antibiotic therapy (antibiotic substance N/A) two weeks before hospitalization	09/2020 Meropenem for 10 days	E1	0	sputum	positive (10)	patient04_E1_01-10	meropenem (3 x 500 mg; i.v.)	27	no	no
4			non-CF bronchiectasis							E2	1	sputum	negative	-	meropenem (3 x 500 mg; i.v.)
4										E6	5	sputum	positive (10)	patient04_E6_01-10	meropenem (3 x 500 mg; i.v.)
4										E8	7	sputum	positive (10)	patient04_E8_01-10	meropenem (3 x 500 mg; i.v.)
4										E13	12	sputum	positive (10)	patient04_E13_01-10	meropenem (3 x 1 g; i.v.)
4										F1	231	sputum	negative	-	none
4										F6	236	sputum	negative	-	meropenem (3 x 1 g; i.v.), tobramycin (3 mg/kg/day; i.v.)
5	70	male	COPD (GOLD IV),	17	04/2021	04/2021	15 days	none	none	E1	0	sputum	positive (1)	patient05_E1_01	meropenem (3 x 1 g; i.v.)	9	yes	yes
5			non-CF bronchiectasis							E6	5	sputum	negative	-	meropenem (3 x 1 g; i.v.), tobramycin (1 x 80 mg; inhaled)
5										E8	7	sputum	negative	-	meropenem (3 x 1 g; i.v.)
5										F2	76	sputum	negative	-	N/A
6	28	male	non-CF bronchiectasis	48	02/2021	06/2021	2 days	none	none	S	-3	sputum	negative	-	none	9	yes	yes
6										E5	4	sputum	negative	-	meropenem (3 x 1 g; i.v.)
6										E8	7	sputum	negative	-	meropenem (3 x 1 g; i.v.)
6										E10	9	sputum	negative	-	meropenem (3 x 1 g; i.v.)
7	78	male	COPD	26	10/2019	06/2021	11 days	04/2021 antibiotic therapy with levofloxacin for two weeks, followed by ciprofloxacin; colistin inhalation a few days before admission	10/2019 Meropenem	E1	0	sputum	negative	-	meropenem (3 x 1 g; i.v.)	10	yes	yes
7									04/2021 Levofloxacin and Ciprofloxacin	E2	1	sputum	negative	-	meropenem (3 x 1 g; i.v.)
7										E3	2	sputum	negative	-	meropenem (3 x 1 g; i.v.), tobramycin (3 mg/kg/day; i.v.)
7										E8	7	sputum	negative	-	meropenem (3 x 1 g; i.v.), tobramycin (3 mg/kg/day; i.v.)
7										E11	10	sputum	negative	-	meropenem (3 x 1 g; i.v.)
8	67	male	COPD,	62	09/2018	07/2021	3 days	none	09/2018 piperacillin/tazobactam for 9 days	E2	1	sputum	negative	-	meropenem (3 x 500 mg; i.v.)	5	yes	yes
8			non-CF bronchiectasis							E4	3	sputum	negative	-	meropenem (3 x 500 mg; i.v.), gentamicin (1 x 80 mg; inhaled)
8										E5	4	sputum	negative	-	meropenem (3 x 500 mg; i.v.), gentamicin (1 x 80 mg; inhaled)
8										F3	191	sputum	negative	-	meropenem (2 x 1 g; i.v.)
8										F9	197	sputum	negative	-	none
9	59	male	non-CF bronchiectasis	60	08/2021	09/2021	20 days	07/2021 antibiotic therapy with amoxicillin-clavulanic acid	none	E2	1	sputum	negative	-	meropenem (3 x 1 g; i.v.), tobramycin (3 mg/kg/day; i.v.)	14	yes	yes
9										E5	4	sputum	negative	-	meropenem (3 x 1 g; i.v.), tobramycin (3 mg/kg/day; i.v.)
9										E8	7	sputum	negative	-	meropenem (3 x 1 g; i.v.), tobramycin (3 mg/kg/day; i.v.)
9										E12	11	sputum	negative	-	meropenem (3 x 1 g; i.v.), tobramycin (3 mg/kg/day; i.v.)
10	66	female	non-CF bronchiectasis	42	08/2021	09/2021	14 days	none	none	E1	0	sputum	positive (10)	patient10_E1_01-10	ceftazidime (3 x 2 g; i.v.)	10	yes	N/A
10										E2	1	sputum	positive (10)	patient10_E2_01-10	ceftazidime (3 x 2 g; i.v.), tobramycin (3 mg/kg/day; i.v.)
10										E3	2	sputum	positive (10)	patient10_E3_01-10	ceftazidime (3 x 2 g; i.v.), tobramycin (3 mg/kg/day; i.v.)
10										E4	3	sputum	positive (3)	patient10_E4_01-03	ceftazidime (3 x 2 g; i.v.), tobramycin (3 mg/kg/day; i.v.)
10										E9	8	sputum	negative	-	ceftazidime (3 x 2 g; i.v.), tobramycin (3 mg/kg/day; i.v.)
11	70	male	COPD	62	08/2021	09/2021	19 days	none	none	E4	3	sputum	negative	-	piperacillin/tazobactam (3 x 4.5 g; i.v.)	10	yes	no
11										E7	6	sputum	negative	-	piperacillin/tazobactam (3 x 4.5 g; i.v.)
11										E11	10	sputum	negative	-	piperacillin/tazobactam (3 x 4.5 g; i.v.)
11										F1	41	sputum	negative	-	N/A
12	80	female	non-CF bronchiectasis	84	09/2021	09/2021	3 days	none	none	E2	1	sputum	positive (10)	patient12_E2_01-10	meropenem (3 x 1 g; i.v.)	10	yes	no
12										E8	7	sputum	negative	-	meropenem (3 x 1 g; i.v.)
13	72	male	COPD (GOLD IV)	17	10/2021	10/2021	6 days	none		E1	0	sputum	positive (10)	patient13_E1_01-10	meropenem (3 x 1 g; i.v.)	10	yes	N/A
13										E3	2	sputum	negative	-	meropenem (3 x 1 g; i.v.), gentamicin (1 x 80 mg; inhaled)
13										E9	8	sputum	negative	-	meropenem (3 x 1 g; i.v.), gentamicin (1 x 80 mg; inhaled)
14	61	female	COPD (GOLD IV),	20	12/2021	12/2021	5 days	09/2021 antibiotic therapy with piperacillin/tazobactam, 12/2021 antibiotic therapy with unacid before admission	none	E1	0	sputum	negative	-	ceftazidime (3 x 2 g; i.v.)	8	yes	yes
14			non-CF bronchiectasis							E2	1	sputum	negative	-	ceftazidime (3 x 2 g; i.v.), tobramycin (1 x 80 mg; inhaled)
14										E6	5	sputum	negative	-	ceftazidime (3 x 2 g; i.v.), tobramycin (1 x 80 mg; inhaled)
14										F6	182	sputum	negative	-	N/A
15	63	male	COPD (GOLD IV),	28	12/2021	01/2022	4 days	12/2021 antibiotic therapy with piperacillin/tazobactam for seven days	12/2021 piperacillin/tazobactam 7 days	E1	0	bronchial aspirate	negative	-	gentamicin (1 x 80 mg; inhaled)	9	yes	yes
15			non-CF bronchiectasis							E2	1	sputum	negative	-	piperacillin/tazobactam (4 x 4.5 g; i.v.), gentamicin (1 x 80 mg; inhaled)
15										E7	6	sputum	negative	-	piperacillin/tazobactam (4 x 4.5 g; i.v.), gentamicin (1 x 80 mg; inhaled)
16	68	female	non-CF bronchiectasis	105	11/2021	01/2022	60 days	11/2021 antibiotic therapy with ciprofloxacin	11/2021 ciprofloxacin	E2	1	bronchial aspirate	negative	-	piperacillin/tazobactam (4 x 4.5 g; i.v.)	7	yes	N/A
16										E3	2	sputum	negative	-	piperacillin/tazobactam (4 x 4.5 g; i.v.)
17	64	male	COPD (GOLD IV)	16	12/2019	04/2022	4 days	none	none	E1	0	sputum	positive (10)	patient17_E1_01-10	piperacillin/tazobactam (4 x 4.5 g; i.v.)	12	yes	no
17										E2	1	sputum	positive (10)	patient17_E2_01-10	piperacillin/tazobactam (4 x 4.5 g; i.v.)
17										E4	3	sputum	negative	-	piperacillin/tazobactam (4 x 4.5 g; i.v.)
17										E11	10	sputum	negative	-	piperacillin/tazobactam (4 x 4.5 g; i.v.)
18	74	male	COPD	36	05/2022	06/2022	23 days	none	none	E2	1	sputum	positive (1)	patient18_E2_01	piperacillin/tazobactam (4 x 4.5 g; i.v.)	10	yes	N/A
18										E5	4	sputum	negative	-	piperacillin/tazobactam (4 x 4.5 g; i.v.)
18										E8	7	sputum	negative	-	piperacillin/tazobactam (4 x 4.5 g; i.v.)
19	65	female	non-CF bronchiectasis	75	10/2022	01/2023	140 days	02/2023 azithromycin (was administered for immunomodulatory effect)	none	E1	0	sputum	positive (10)	patient19_E1_01-10	piperacillin/tazobactam (4 x 4.5 g; i.v.)	10	yes	no
19										E2	1	sputum	positive (10)	patient19_E2_01-10	piperacillin/tazobactam (4 x 4.5 g; i.v.)
19										E3	2	sputum	positive (3)	patient19_E3_01-03	piperacillin/tazobactam (4 x 4.5 g; i.v.)
19										E4	3	sputum	negative	-	piperacillin/tazobactam (4 x 4.5 g; i.v.)
19										E8	7	sputum	negative	-	piperacillin/tazobactam (4 x 4.5 g; i.v.)
19										E10	9	sputum	negative	-	piperacillin/tazobactam (4 x 4.5 g; i.v.)
19										F4	247	sputum	negative	-	piperacillin/tazobactam (4 x 4.5 g; i.v.), colistin (2 x 1 Mio IE; inhaled)
20	88	male	non-CF bronchiectasis	80	05/2023	07/2023	29 days	none	none	E2	1	sputum	positive (1)	patient20_E2_01	piperacillin/tazobactam (4 x 4.5 g; i.v.)	14	yes	N/A
20										E7	6	sputum	negative	-	piperacillin/tazobactam (4 x 4.5 g; i.v.)
21	54	female	non-CF bronchiectasis	48	2020	09/2023	6 days	none	2020 Ciprofloxacin 10 days	E1	0	sputum	positive (10)	patient21_E1_01-10	piperacillin/tazobactam (4 x 4.5 g; i.v.), colistin (2 x 1 Mio IE; inhaled)	14	yes	N/A
21										E2	1	sputum	negative	-	piperacillin/tazobactam (4 x 4.5 g; i.v.), colistin (2 x 1 Mio IE; inhaled)
21										E10	9	sputum	negative	-	piperacillin/tazobactam (4 x 4.5 g; i.v.), colistin (2 x 1 Mio IE; inhaled)
21										E15	14	sputum	negative	-	piperacillin/tazobactam (4 x 4.5 g; i.v.), colistin (2 x 1 Mio IE; inhaled)
22	71	female	non-CF bronchiectasis	76	08/2023	09/2023	25 days	6/2023 - 09/2023 azithromycin (was administered for immunomodulatory effect)	none	E2	1	sputum	negative	-	piperacillin/tazobactam (4 x 4.5 g; i.v.), colistin (2 x 1 Mio IE; inhaled)	14	yes	N/A
22										E10	9	sputum	negative	-	piperacillin/tazobactam (4 x 4.5 g; i.v.), colistin (2 x 1 Mio IE; inhaled)
22										E15	14	sputum	negative	-	piperacillin/tazobactam (4 x 4.5 g; i.v.), colistin (2 x 1 Mio IE; inhaled)

## Sheet: S2_phenotypic resistance
Overview of phenotypic resistance of 180 Pseudomonas aeruginosa isolates included in this study. Antibiotic susceptibility testing is classified according to EUCAST clinical breakpoints v15: Susceptible (green); Susceptible/Susceptible, increased exposure (light orange); Susceptible, increased exposure (dark orange); Resistant (red); no breakpoints available (uncoloured).
Isolate ID	meropenem	imipinem	ciprofloxacin	levofloxacin	cefepime	ceftazidime	ceftazidime/avibactam	ceftolozane/tazobactam	amikacin	gentamicin	tobramycin	aztreonam	piperacillin	piperacillin/tazobactam	trimethoprim/sulfamethoxazole	fosfomycin	colistin
patient03_E1_01	≤0.125 mg/L	2 mg/L	0.125 mg/L	0.25 mg/L	≤1 mg/L	4 mg/L	2/4 mg/L	≤1/4 mg/L	≤4 mg/L	1 mg/L	≤0.25 mg/L	8 mg/L	≤4 mg/L	8/4 mg/L	8/152 mg/L	≤16 mg/L	2 mg/L
patient03_E1_02	0.25 mg/L	≤1 mg/L	0.125 mg/L	0.25 mg/L	≤1 mg/L	2 mg/L	2/4 mg/L	≤1/4 mg/L	≤4 mg/L	1 mg/L	≤0.25 mg/L	8 mg/L	≤4 mg/L	4/4 mg/L	8/152 mg/L	≤16 mg/L	≤1 mg/L
patient03_E1_03	0.25 mg/L	≤1 mg/L	0.125 mg/L	0.25 mg/L	2 mg/L	2 mg/L	2/4 mg/L	≤1/4 mg/L	≤4 mg/L	1 mg/L	≤0.25 mg/L	8 mg/L	≤4 mg/L	8/4 mg/L	8/152 mg/L	≤16 mg/L	≤1 mg/L
patient03_E1_04	0.25 mg/L	≤1 mg/L	0.125 mg/L	0.25 mg/L	4 mg/L	2 mg/L	2/4 mg/L	≤1/4 mg/L	≤4 mg/L	1 mg/L	≤0.25 mg/L	8 mg/L	≤4 mg/L	4/4 mg/L	8/152 mg/L	≤16 mg/L	≤1 mg/L
patient03_E1_05	≤0.125 mg/L	≤1 mg/L	0.125 mg/L	0.25 mg/L	2 mg/L	2 mg/L	2/4 mg/L	≤1/4 mg/L	≤4 mg/L	0.5 mg/L	≤0.25 mg/L	8 mg/L	≤4 mg/L	8/4 mg/L	8/152 mg/L	≤16 mg/L	≤1 mg/L
patient03_E1_06	≤0.125 mg/L	8 mg/L	0.125 mg/L	0.25 mg/L	2 mg/L	8 mg/L	4/4 mg/L	≤1/4 mg/L	≤4 mg/L	1 mg/L	≤0.25 mg/L	8 mg/L	≤4 mg/L	8/4 mg/L	4/76 mg/L	≤16 mg/L	≤1 mg/L
patient03_E1_07	0.25 mg/L	2 mg/L	0.125 mg/L	0.25 mg/L	2 mg/L	4 mg/L	4/4 mg/L	2/4 mg/L	≤4 mg/L	1 mg/L	≤0.25 mg/L	8 mg/L	≤4 mg/L	8/4 mg/L	8/152 mg/L	≤16 mg/L	≤1 mg/L
patient03_E1_08	0.25 mg/L	2 mg/L	0.125 mg/L	0.25 mg/L	2 mg/L	4 mg/L	4/4 mg/L	≤1/4 mg/L	≤4 mg/L	1 mg/L	≤0.25 mg/L	8 mg/L	≤4 mg/L	8/4 mg/L	8/152 mg/L	≤16 mg/L	≤1 mg/L
patient03_E1_09	0.25 mg/L	2 mg/L	0.125 mg/L	0.25 mg/L	4 mg/L	4 mg/L	4/4 mg/L	≤1/4 mg/L	≤4 mg/L	1 mg/L	≤0.25 mg/L	8 mg/L	≤4 mg/L	8/4 mg/L	8/152 mg/L	≤16 mg/L	≤1 mg/L
patient03_E1_10	0.25 mg/L	2 mg/L	0.125 mg/L	0.25 mg/L	4 mg/L	4 mg/L	4/4 mg/L	≤1/4 mg/L	≤4 mg/L	1 mg/L	≤0.25 mg/L	8 mg/L	≤4 mg/L	8/4 mg/L	8/152 mg/L	32 mg/L	>8 mg/L
patient03_E2_01	≤0.125 mg/L	2 mg/L	≤0.0625 mg/L	≤0.125 mg/L	≤1 mg/L	0.5 mg/L	≤1/4 mg/L	≤1/4 mg/L	≤4 mg/L	≤0.25 mg/L	≤0.25 mg/L	≤1 mg/L	≤4 mg/L	≤1/4 mg/L	≤1/19 mg/L	≤16 mg/L	≤1 mg/L
patient03_F6_01	≤0.125 mg/L	2 mg/L	0.125 mg/L	≤0.125 mg/L	≤1 mg/L	4 mg/L	2/4 mg/L	≤1/4 mg/L	≤4 mg/L	0.5 mg/L	≤0.25 mg/L	≤1 mg/L	≤4 mg/L	2/4 mg/L	2/38 mg/L	≤16 mg/L	≤1 mg/L
patient03_F6_02	≤0.125 mg/L	≤1 mg/L	≤0.0625 mg/L	≤0.125 mg/L	≤1 mg/L	1 mg/L	≤1/4 mg/L	≤1/4 mg/L	≤4 mg/L	0.5 mg/L	≤0.25 mg/L	≤1 mg/L	≤4 mg/L	≤1/4 mg/L	4/76 mg/L	≤16 mg/L	≤1 mg/L
patient03_F6_03	≤0.125 mg/L	≤1 mg/L	≤0.0625 mg/L	≤0.125 mg/L	≤1 mg/L	1 mg/L	≤1/4 mg/L	≤1/4 mg/L	≤4 mg/L	0.5 mg/L	≤0.25 mg/L	≤1 mg/L	≤4 mg/L	≤1/4 mg/L	≤1/19 mg/L	≤16 mg/L	≤1 mg/L
patient03_F6_04	≤0.125 mg/L	2 mg/L	≤0.0625 mg/L	0.25 mg/L	≤1 mg/L	≤0.25 mg/L	≤1/4 mg/L	≤1/4 mg/L	≤4 mg/L	0.5 mg/L	≤0.25 mg/L	4 mg/L	≤4 mg/L	4/4 mg/L	4/76 mg/L	≤16 mg/L	≤1 mg/L
patient03_F6_05	0.25 mg/L	2 mg/L	1 mg/L	2 mg/L	≤1 mg/L	1 mg/L	≤1/4 mg/L	≤1/4 mg/L	≤4 mg/L	≤0.25 mg/L	≤0.25 mg/L	4 mg/L	≤4 mg/L	2/4 mg/L	>8/152 mg/L	≤16 mg/L	≤1 mg/L
patient03_F6_06	≤0.125 mg/L	2 mg/L	≤0.0625 mg/L	≤0.125 mg/L	4 mg/L	8 mg/L	≤1/4 mg/L	≤1/4 mg/L	≤4 mg/L	1 mg/L	≤0.25 mg/L	8 mg/L	16 mg/L	32/4 mg/L	≤1/19 mg/L	≤16 mg/L	≤1 mg/L
patient03_F6_07	≤0.125 mg/L	2 mg/L	≤0.0625 mg/L	≤0.125 mg/L	≤1 mg/L	1 mg/L	≤1/4 mg/L	≤1/4 mg/L	≤4 mg/L	0.5 mg/L	≤0.25 mg/L	≤1 mg/L	≤4 mg/L	2/4 mg/L	8/152 mg/L	≤16 mg/L	≤1 mg/L
patient03_F6_08	≤0.125 mg/L	2 mg/L	≤0.0625 mg/L	≤0.125 mg/L	≤1 mg/L	4 mg/L	≤1/4 mg/L	≤1/4 mg/L	≤4 mg/L	0.5 mg/L	≤0.25 mg/L	≤1 mg/L	≤4 mg/L	≤1/4 mg/L	≤1/19 mg/L	≤16 mg/L	≤1 mg/L
patient03_F6_09	0.25 mg/L	2 mg/L	1 mg/L	2 mg/L	≤1 mg/L	1 mg/L	≤1/4 mg/L	≤1/4 mg/L	≤4 mg/L	0.5 mg/L	≤0.25 mg/L	4 mg/L	≤4 mg/L	2/4 mg/L	>8/152 mg/L	≤16 mg/L	≤1 mg/L
patient03_F6_10	≤0.125 mg/L	2 mg/L	≤0.0625 mg/L	≤0.125 mg/L	≤1 mg/L	1 mg/L	≤1/4 mg/L	≤1/4 mg/L	≤4 mg/L	0.5 mg/L	≤0.25 mg/L	≤1 mg/L	≤4 mg/L	≤1/4 mg/L	≤1/19 mg/L	≤16 mg/L	≤1 mg/L
patient04_E1_01	≤0.125 mg/L	≤1 mg/L	≤0.0625 mg/L	≤0.125 mg/L	≤1 mg/L	1 mg/L	≤1/4 mg/L	≤1/4 mg/L	≤4 mg/L	≤0.25 mg/L	≤0.25 mg/L	≤1 mg/L	≤4 mg/L	≤1/4 mg/L	≤1/19 mg/L	32 mg/L	≤1 mg/L
patient04_E1_02	≤0.125 mg/L	≤1 mg/L	≤0.0625 mg/L	≤0.125 mg/L	≤1 mg/L	1 mg/L	≤1/4 mg/L	≤1/4 mg/L	≤4 mg/L	≤0.25 mg/L	≤0.25 mg/L	≤1 mg/L	≤4 mg/L	≤1/4 mg/L	≤1/19 mg/L	64 mg/L	≤1 mg/L
patient04_E1_03	≤0.125 mg/L	≤1 mg/L	≤0.0625 mg/L	≤0.125 mg/L	≤1 mg/L	1 mg/L	≤1/4 mg/L	≤1/4 mg/L	≤4 mg/L	≤0.25 mg/L	≤0.25 mg/L	≤1 mg/L	≤4 mg/L	≤1/4 mg/L	≤1/19 mg/L	32 mg/L	≤1 mg/L
patient04_E1_04	≤0.125 mg/L	≤1 mg/L	≤0.0625 mg/L	≤0.125 mg/L	≤1 mg/L	1 mg/L	≤1/4 mg/L	≤1/4 mg/L	≤4 mg/L	≤0.25 mg/L	≤0.25 mg/L	≤1 mg/L	≤4 mg/L	≤1/4 mg/L	≤1/19 mg/L	32 mg/L	≤1 mg/L
patient04_E1_05	≤0.125 mg/L	≤1 mg/L	≤0.0625 mg/L	≤0.125 mg/L	≤1 mg/L	1 mg/L	≤1/4 mg/L	≤1/4 mg/L	≤4 mg/L	≤0.25 mg/L	≤0.25 mg/L	≤1 mg/L	≤4 mg/L	≤1/4 mg/L	≤1/19 mg/L	32 mg/L	≤1 mg/L
patient04_E1_06	≤0.125 mg/L	≤1 mg/L	≤0.0625 mg/L	≤0.125 mg/L	≤1 mg/L	1 mg/L	≤1/4 mg/L	≤1/4 mg/L	≤4 mg/L	≤0.25 mg/L	≤0.25 mg/L	≤1 mg/L	≤4 mg/L	≤1/4 mg/L	≤1/19 mg/L	32 mg/L	≤1 mg/L
patient04_E1_07	≤0.125 mg/L	≤1 mg/L	≤0.0625 mg/L	≤0.125 mg/L	≤1 mg/L	1 mg/L	≤1/4 mg/L	≤1/4 mg/L	≤4 mg/L	≤0.25 mg/L	≤0.25 mg/L	≤1 mg/L	≤4 mg/L	≤1/4 mg/L	≤1/19 mg/L	32 mg/L	4 mg/L
patient04_E1_08	≤0.125 mg/L	≤1 mg/L	≤0.0625 mg/L	≤0.125 mg/L	≤1 mg/L	0.5 mg/L	≤1/4 mg/L	≤1/4 mg/L	≤4 mg/L	≤0.25 mg/L	≤0.25 mg/L	≤1 mg/L	≤4 mg/L	≤1/4 mg/L	≤1/19 mg/L	32 mg/L	≤1 mg/L
patient04_E1_09	≤0.125 mg/L	≤1 mg/L	≤0.0625 mg/L	≤0.125 mg/L	≤1 mg/L	1 mg/L	≤1/4 mg/L	≤1/4 mg/L	≤4 mg/L	≤0.25 mg/L	0.5 mg/L	≤1 mg/L	≤4 mg/L	≤1/4 mg/L	≤1/19 mg/L	32 mg/L	≤1 mg/L
patient04_E1_10	≤0.125 mg/L	≤1 mg/L	≤0.0625 mg/L	≤0.125 mg/L	≤1 mg/L	1 mg/L	≤1/4 mg/L	≤1/4 mg/L	≤4 mg/L	≤0.25 mg/L	≤0.25 mg/L	≤1 mg/L	≤4 mg/L	≤1/4 mg/L	≤1/19 mg/L	32 mg/L	≤1 mg/L
patient04_E6_01	2 mg/L	>8 mg/L	≤0.0625 mg/L	0.25 mg/L	2 mg/L	1 mg/L	≤1/4 mg/L	≤1/4 mg/L	≤4 mg/L	0.5 mg/L	≤0.25 mg/L	4 mg/L	≤4 mg/L	2/4 mg/L	4/76 mg/L	64 mg/L	≤1 mg/L
patient04_E6_02	2 mg/L	>8 mg/L	≤0.0625 mg/L	0.5 mg/L	≤1 mg/L	2 mg/L	2/4 mg/L	≤1/4 mg/L	8 mg/L	≤0.25 mg/L	≤0.25 mg/L	4 mg/L	≤4 mg/L	4/4 mg/L	2/38 mg/L	64 mg/L	≤1 mg/L
patient04_E6_03	2 mg/L	>8 mg/L	≤0.0625 mg/L	≤0.125 mg/L	≤1 mg/L	2 mg/L	4/4 mg/L	≤1/4 mg/L	≤4 mg/L	≤0.25 mg/L	0.5 mg/L	4 mg/L	≤4 mg/L	4/4 mg/L	2/38 mg/L	64 mg/L	≤1 mg/L
patient04_E6_04	2 mg/L	>8 mg/L	0.125 mg/L	≤0.125 mg/L	≤1 mg/L	2 mg/L	≤1/4 mg/L	≤1/4 mg/L	≤4 mg/L	≤0.25 mg/L	≤0.25 mg/L	≤1 mg/L	≤4 mg/L	4/4 mg/L	4/76 mg/L	32 mg/L	≤1 mg/L
patient04_E6_05	2 mg/L	>8 mg/L	0.125 mg/L	≤0.125 mg/L	≤1 mg/L	2 mg/L	2/4 mg/L	≤1/4 mg/L	≤4 mg/L	≤0.25 mg/L	≤0.25 mg/L	4 mg/L	≤4 mg/L	4/4 mg/L	4/76 mg/L	≤16 mg/L	≤1 mg/L
patient04_E6_06	2 mg/L	>8 mg/L	≤0.0625 mg/L	≤0.125 mg/L	≤1 mg/L	2 mg/L	2/4 mg/L	≤1/4 mg/L	≤4 mg/L	≤0.25 mg/L	≤0.25 mg/L	4 mg/L	≤4 mg/L	4/4 mg/L	2/38 mg/L	32 mg/L	≤1 mg/L
patient04_E6_07	1 mg/L	>8 mg/L	≤0.0625 mg/L	≤0.125 mg/L	≤1 mg/L	1 mg/L	≤1/4 mg/L	≤1/4 mg/L	≤4 mg/L	≤0.25 mg/L	≤0.25 mg/L	4 mg/L	≤4 mg/L	2/4 mg/L	2/38 mg/L	32 mg/L	≤1 mg/L
patient04_E6_08	0.25 mg/L	>8 mg/L	≤0.0625 mg/L	≤0.125 mg/L	≤1 mg/L	1 mg/L	≤1/4 mg/L	≤1/4 mg/L	≤4 mg/L	≤0.25 mg/L	≤0.25 mg/L	≤1 mg/L	≤4 mg/L	≤1/4 mg/L	≤1/19 mg/L	32 mg/L	≤1 mg/L
patient04_E6_09	1 mg/L	>8 mg/L	0.125 mg/L	0.25 mg/L	≤1 mg/L	1 mg/L	≤1/4 mg/L	≤1/4 mg/L	≤4 mg/L	≤0.25 mg/L	≤0.25 mg/L	4 mg/L	≤4 mg/L	2/4 mg/L	2/38 mg/L	32 mg/L	≤1 mg/L
patient04_E6_10	1 mg/L	>8 mg/L	0.125 mg/L	≤0.125 mg/L	≤1 mg/L	1 mg/L	≤1/4 mg/L	≤1/4 mg/L	≤4 mg/L	≤0.25 mg/L	≤0.25 mg/L	4 mg/L	≤4 mg/L	2/4 mg/L	2/38 mg/L	32 mg/L	≤1 mg/L
patient04_E8_01	2 mg/L	>8 mg/L	≤0.0625 mg/L	≤0.125 mg/L	≤1 mg/L	2 mg/L	2/4 mg/L	≤1/4 mg/L	≤4 mg/L	≤0.25 mg/L	≤0.25 mg/L	4 mg/L	≤4 mg/L	4/4 mg/L	2/38 mg/L	32 mg/L	2 mg/L
patient04_E8_02	4 mg/L	>8 mg/L	≤0.0625 mg/L	≤0.125 mg/L	≤1 mg/L	2 mg/L	2/4 mg/L	≤1/4 mg/L	≤4 mg/L	≤0.25 mg/L	≤0.25 mg/L	4 mg/L	≤4 mg/L	4/4 mg/L	4/76 mg/L	64 mg/L	≤1 mg/L
patient04_E8_03	2 mg/L	>8 mg/L	≤0.0625 mg/L	≤0.125 mg/L	≤1 mg/L	2 mg/L	2/4 mg/L	≤1/4 mg/L	≤4 mg/L	≤0.25 mg/L	≤0.25 mg/L	4 mg/L	≤4 mg/L	4/4 mg/L	2/38 mg/L	32 mg/L	≤1 mg/L
patient04_E8_04	0.5 mg/L	8 mg/L	≤0.0625 mg/L	≤0.125 mg/L	≤1 mg/L	1 mg/L	≤1/4 mg/L	≤1/4 mg/L	≤4 mg/L	≤0.25 mg/L	≤0.25 mg/L	≤1 mg/L	≤4 mg/L	≤1/4 mg/L	≤1/19 mg/L	32 mg/L	≤1 mg/L
patient04_E8_05	1 mg/L	>8 mg/L	≤0.0625 mg/L	≤0.125 mg/L	≤1 mg/L	1 mg/L	≤1/4 mg/L	≤1/4 mg/L	≤4 mg/L	≤0.25 mg/L	≤0.25 mg/L	4 mg/L	≤4 mg/L	2/4 mg/L	2/38 mg/L	32 mg/L	≤1 mg/L
patient04_E8_06	2 mg/L	8 mg/L	≤0.0625 mg/L	≤0.125 mg/L	≤1 mg/L	2 mg/L	≤1/4 mg/L	≤1/4 mg/L	≤4 mg/L	≤0.25 mg/L	≤0.25 mg/L	4 mg/L	≤4 mg/L	2/4 mg/L	2/38 mg/L	32 mg/L	≤1 mg/L
patient04_E8_07	2 mg/L	8 mg/L	≤0.0625 mg/L	≤0.125 mg/L	2 mg/L	2 mg/L	2/4 mg/L	≤1/4 mg/L	≤4 mg/L	≤0.25 mg/L	≤0.25 mg/L	4 mg/L	≤4 mg/L	4/4 mg/L	2/38 mg/L	32 mg/L	≤1 mg/L
patient04_E8_08	2 mg/L	8 mg/L	≤0.0625 mg/L	≤0.125 mg/L	≤1 mg/L	1 mg/L	≤1/4 mg/L	≤1/4 mg/L	≤4 mg/L	≤0.25 mg/L	≤0.25 mg/L	4 mg/L	≤4 mg/L	4/4 mg/L	2/38 mg/L	64 mg/L	≤1 mg/L
patient04_E8_09	2 mg/L	8 mg/L	≤0.0625 mg/L	≤0.125 mg/L	≤1 mg/L	2 mg/L	≤1/4 mg/L	≤1/4 mg/L	≤4 mg/L	≤0.25 mg/L	≤0.25 mg/L	4 mg/L	≤4 mg/L	4/4 mg/L	2/38 mg/L	32 mg/L	≤1 mg/L
patient04_E8_10	2 mg/L	8 mg/L	≤0.0625 mg/L	0.25 mg/L	2 mg/L	2 mg/L	≤1/4 mg/L	≤1/4 mg/L	≤4 mg/L	≤0.25 mg/L	≤0.25 mg/L	4 mg/L	≤4 mg/L	4/4 mg/L	2/38 mg/L	32 mg/L	≤1 mg/L
patient04_E13_01	0.25 mg/L	4 mg/L	≤0.0625 mg/L	≤0.125 mg/L	≤1 mg/L	1 mg/L	≤1/4 mg/L	≤1/4 mg/L	≤4 mg/L	≤0.25 mg/L	≤0.25 mg/L	≤1 mg/L	≤4 mg/L	≤1/4 mg/L	≤1/19 mg/L	32 mg/L	≤1 mg/L
patient04_E13_02	0.25 mg/L	8 mg/L	≤0.0625 mg/L	≤0.125 mg/L	≤1 mg/L	1 mg/L	≤1/4 mg/L	≤1/4 mg/L	≤4 mg/L	≤0.25 mg/L	≤0.25 mg/L	≤1 mg/L	≤4 mg/L	≤1/4 mg/L	≤1/19 mg/L	32 mg/L	≤1 mg/L
patient04_E13_03	0.25 mg/L	>8 mg/L	≤0.0625 mg/L	≤0.125 mg/L	≤1 mg/L	0.5 mg/L	≤1/4 mg/L	≤1/4 mg/L	≤4 mg/L	≤0.25 mg/L	≤0.25 mg/L	≤1 mg/L	≤4 mg/L	≤1/4 mg/L	≤1/19 mg/L	32 mg/L	≤1 mg/L
patient04_E13_04	0.5 mg/L	8 mg/L	≤0.0625 mg/L	≤0.125 mg/L	≤1 mg/L	1 mg/L	≤1/4 mg/L	≤1/4 mg/L	≤4 mg/L	≤0.25 mg/L	≤0.25 mg/L	≤1 mg/L	≤4 mg/L	≤1/4 mg/L	≤1/19 mg/L	32 mg/L	≤1 mg/L
patient04_E13_05	0.5 mg/L	8 mg/L	≤0.0625 mg/L	≤0.125 mg/L	≤1 mg/L	1 mg/L	≤1/4 mg/L	≤1/4 mg/L	≤4 mg/L	≤0.25 mg/L	≤0.25 mg/L	≤1 mg/L	≤4 mg/L	≤1/4 mg/L	≤1/19 mg/L	32 mg/L	≤1 mg/L
patient04_E13_06	0.5 mg/L	8 mg/L	≤0.0625 mg/L	≤0.125 mg/L	≤1 mg/L	1 mg/L	≤1/4 mg/L	≤1/4 mg/L	≤4 mg/L	≤0.25 mg/L	≤0.25 mg/L	≤1 mg/L	≤4 mg/L	≤1/4 mg/L	≤1/19 mg/L	32 mg/L	≤1 mg/L
patient04_E13_07	0.25 mg/L	8 mg/L	≤0.0625 mg/L	≤0.125 mg/L	≤1 mg/L	1 mg/L	≤1/4 mg/L	≤1/4 mg/L	≤4 mg/L	≤0.25 mg/L	≤0.25 mg/L	≤1 mg/L	≤4 mg/L	≤1/4 mg/L	≤1/19 mg/L	64 mg/L	≤1 mg/L
patient04_E13_08	0.25 mg/L	8 mg/L	≤0.0625 mg/L	≤0.125 mg/L	≤1 mg/L	0.5 mg/L	≤1/4 mg/L	≤1/4 mg/L	≤4 mg/L	≤0.25 mg/L	≤0.25 mg/L	≤1 mg/L	≤4 mg/L	≤1/4 mg/L	≤1/19 mg/L	32 mg/L	≤1 mg/L
patient04_E13_09	≤0.125 mg/L	>8 mg/L	≤0.0625 mg/L	≤0.125 mg/L	≤1 mg/L	0.5 mg/L	≤1/4 mg/L	≤1/4 mg/L	≤4 mg/L	≤0.25 mg/L	≤0.25 mg/L	≤1 mg/L	≤4 mg/L	≤1/4 mg/L	≤1/19 mg/L	32 mg/L	≤1 mg/L
patient04_E13_10	0.25 mg/L	>8 mg/L	≤0.0625 mg/L	≤0.125 mg/L	≤1 mg/L	1 mg/L	≤1/4 mg/L	≤1/4 mg/L	≤4 mg/L	≤0.25 mg/L	≤0.25 mg/L	≤1 mg/L	≤4 mg/L	≤1/4 mg/L	≤1/19 mg/L	32 mg/L	≤1 mg/L
patient05_E1_01	≤0.125 mg/L	≤1 mg/L	0.125 mg/L	≤0.125 mg/L	≤1 mg/L	≤0.25 mg/L	≤1/4 mg/L	≤1/4 mg/L	≤4 mg/L	0.5 mg/L	≤0.25 mg/L	≤1 mg/L	≤4 mg/L	≤1/4 mg/L	≤1/19 mg/L	≤16 mg/L	≤1 mg/L
patient10_E1_01	≤0.125 mg/L	2 mg/L	0.125 mg/L	≤0.125 mg/L	≤1 mg/L	1 mg/L	≤1/4 mg/L	≤1/4 mg/L	≤4 mg/L	0.5 mg/L	≤0.25 mg/L	≤1 mg/L	≤4 mg/L	≤1/4 mg/L	≤1/19 mg/L	≤16 mg/L	≤1 mg/L
patient10_E1_02	≤0.125 mg/L	2 mg/L	0.125 mg/L	≤0.125 mg/L	≤1 mg/L	1 mg/L	≤1/4 mg/L	≤1/4 mg/L	≤4 mg/L	1 mg/L	≤0.25 mg/L	≤1 mg/L	≤4 mg/L	≤1/4 mg/L	2/38 mg/L	32 mg/L	≤1 mg/L
patient10_E1_03	≤0.125 mg/L	≤1 mg/L	0.25 mg/L	1 mg/L	≤1 mg/L	1 mg/L	≤1/4 mg/L	≤1/4 mg/L	≤4 mg/L	1 mg/L	≤0.25 mg/L	≤1 mg/L	≤4 mg/L	≤1/4 mg/L	>8/152 mg/L	64 mg/L	≤1 mg/L
patient10_E1_04	≤0.125 mg/L	2 mg/L	0.125 mg/L	≤0.125 mg/L	≤1 mg/L	1 mg/L	≤1/4 mg/L	≤1/4 mg/L	≤4 mg/L	1 mg/L	0.5 mg/L	≤1 mg/L	≤4 mg/L	≤1/4 mg/L	≤1/19 mg/L	32 mg/L	2 mg/L
patient10_E1_05	≤0.125 mg/L	2 mg/L	1 mg/L	2 mg/L	2 mg/L	2 mg/L	≤1/4 mg/L	≤1/4 mg/L	≤4 mg/L	1 mg/L	≤0.25 mg/L	≤1 mg/L	≤4 mg/L	≤1/4 mg/L	>8/152 mg/L	128 mg/L	2 mg/L
patient10_E1_06	≤0.125 mg/L	2 mg/L	0.125 mg/L	≤0.125 mg/L	≤1 mg/L	2 mg/L	≤1/4 mg/L	≤1/4 mg/L	≤4 mg/L	1 mg/L	≤0.25 mg/L	≤1 mg/L	≤4 mg/L	≤1/4 mg/L	≤1/19 mg/L	32 mg/L	≤1 mg/L
patient10_E1_07	≤0.125 mg/L	≤1 mg/L	≤0.0625 mg/L	≤0.125 mg/L	≤1 mg/L	1 mg/L	≤1/4 mg/L	≤1/4 mg/L	≤4 mg/L	1 mg/L	≤0.25 mg/L	≤1 mg/L	≤4 mg/L	≤1/4 mg/L	≤1/19 mg/L	64 mg/L	≤1 mg/L
patient10_E1_08	≤0.125 mg/L	≤1 mg/L	0.125 mg/L	0.25 mg/L	≤1 mg/L	1 mg/L	≤1/4 mg/L	≤1/4 mg/L	≤4 mg/L	1 mg/L	≤0.25 mg/L	≤1 mg/L	≤4 mg/L	≤1/4 mg/L	2/38 mg/L	32 mg/L	≤1 mg/L
patient10_E1_09	≤0.125 mg/L	≤1 mg/L	≤0.0625 mg/L	≤0.125 mg/L	≤1 mg/L	1 mg/L	≤1/4 mg/L	≤1/4 mg/L	≤4 mg/L	1 mg/L	≤0.25 mg/L	≤1 mg/L	≤4 mg/L	≤1/4 mg/L	≤1/19 mg/L	128 mg/L	≤1 mg/L
patient10_E1_10	≤0.125 mg/L	≤1 mg/L	0.125 mg/L	≤0.125 mg/L	≤1 mg/L	1 mg/L	≤1/4 mg/L	≤1/4 mg/L	≤4 mg/L	1 mg/L	≤0.25 mg/L	≤1 mg/L	≤4 mg/L	≤1/4 mg/L	4/76 mg/L	64 mg/L	≤1 mg/L
patient10_E2_01	≤0.125 mg/L	2 mg/L	0.5 mg/L	1 mg/L	≤1 mg/L	1 mg/L	≤1/4 mg/L	≤1/4 mg/L	≤4 mg/L	1 mg/L	0.5 mg/L	≤1 mg/L	≤4 mg/L	≤1/4 mg/L	>8/152 mg/L	32 mg/L	≤1 mg/L
patient10_E2_02	≤0.125 mg/L	4 mg/L	0.125 mg/L	0.5 mg/L	≤1 mg/L	1 mg/L	≤1/4 mg/L	≤1/4 mg/L	≤4 mg/L	1 mg/L	≤0.25 mg/L	≤1 mg/L	≤4 mg/L	≤1/4 mg/L	4/76 mg/L	64 mg/L	2 mg/L
patient10_E2_03	≤0.125 mg/L	≤1 mg/L	0.125 mg/L	0.25 mg/L	≤1 mg/L	2 mg/L	≤1/4 mg/L	≤1/4 mg/L	≤4 mg/L	1 mg/L	≤0.25 mg/L	≤1 mg/L	≤4 mg/L	≤1/4 mg/L	2/38 mg/L	≤16 mg/L	≤1 mg/L
patient10_E2_04	≤0.125 mg/L	2 mg/L	0.5 mg/L	2 mg/L	≤1 mg/L	1 mg/L	≤1/4 mg/L	≤1/4 mg/L	≤4 mg/L	1 mg/L	≤0.25 mg/L	≤1 mg/L	≤4 mg/L	≤1/4 mg/L	>8/152 mg/L	32 mg/L	≤1 mg/L
patient10_E2_05	≤0.125 mg/L	2 mg/L	0.5 mg/L	≤0.125 mg/L	≤1 mg/L	1 mg/L	≤1/4 mg/L	≤1/4 mg/L	≤4 mg/L	1 mg/L	≤0.25 mg/L	8 mg/L	≤4 mg/L	≤1/4 mg/L	≤1/19 mg/L	32 mg/L	>8 mg/L
patient10_E2_06	≤0.125 mg/L	2 mg/L	0.125 mg/L	0.25 mg/L	≤1 mg/L	1 mg/L	≤1/4 mg/L	≤1/4 mg/L	≤4 mg/L	1 mg/L	≤0.25 mg/L	≤1 mg/L	≤4 mg/L	≤1/4 mg/L	≤1/19 mg/L	32 mg/L	≤1 mg/L
patient10_E2_07	≤0.125 mg/L	2 mg/L	0.5 mg/L	2 mg/L	≤1 mg/L	1 mg/L	8/4 mg/L	≤1/4 mg/L	≤4 mg/L	1 mg/L	0.5 mg/L	≤1 mg/L	≤4 mg/L	≤1/4 mg/L	>8/152 mg/L	64 mg/L	2 mg/L
patient10_E2_08	0.25 mg/L	≤1 mg/L	1 mg/L	2 mg/L	≤1 mg/L	1 mg/L	≤1/4 mg/L	≤1/4 mg/L	≤4 mg/L	1 mg/L	0.5 mg/L	≤1 mg/L	≤4 mg/L	≤1/4 mg/L	>8/152 mg/L	64 mg/L	2 mg/L
patient10_E2_09	≤0.125 mg/L	2 mg/L	1 mg/L	2 mg/L	≤1 mg/L	2 mg/L	≤1/4 mg/L	≤1/4 mg/L	≤4 mg/L	1 mg/L	0.5 mg/L	≤1 mg/L	≤4 mg/L	≤1/4 mg/L	>8/152 mg/L	64 mg/L	≤1 mg/L
patient10_E2_10	≤0.125 mg/L	2 mg/L	0.5 mg/L	≤0.125 mg/L	≤1 mg/L	0.5 mg/L	≤1/4 mg/L	≤1/4 mg/L	≤4 mg/L	0.5 mg/L	≤0.25 mg/L	8 mg/L	≤4 mg/L	≤1/4 mg/L	≤1/19 mg/L	64 mg/L	>8 mg/L
patient10_E3_01	≤0.125 mg/L	≤1 mg/L	1 mg/L	2 mg/L	≤1 mg/L	2 mg/L	≤1/4 mg/L	≤1/4 mg/L	≤4 mg/L	1 mg/L	0.5 mg/L	≤1 mg/L	≤4 mg/L	≤1/4 mg/L	>8/152 mg/L	32 mg/L	≤1 mg/L
patient10_E3_02	0.25 mg/L	≤1 mg/L	1 mg/L	2 mg/L	≤1 mg/L	2 mg/L	≤1/4 mg/L	≤1/4 mg/L	≤4 mg/L	1 mg/L	0.5 mg/L	≤1 mg/L	≤4 mg/L	2/4 mg/L	>8/152 mg/L	32 mg/L	2 mg/L
patient10_E3_03	0.25 mg/L	>8 mg/L	≤0.0625 mg/L	≤0.125 mg/L	≤1 mg/L	1 mg/L	≤1/4 mg/L	≤1/4 mg/L	≤4 mg/L	≤0.25 mg/L	≤0.25 mg/L	≤1 mg/L	≤4 mg/L	≤1/4 mg/L	≤1/19 mg/L	32 mg/L	≤1 mg/L
patient10_E3_04	≤0.125 mg/L	2 mg/L	0.25 mg/L	0.5 mg/L	≤1 mg/L	1 mg/L	≤1/4 mg/L	≤1/4 mg/L	≤4 mg/L	1 mg/L	≤0.25 mg/L	4 mg/L	≤4 mg/L	≤1/4 mg/L	>8/152 mg/L	32 mg/L	≤1 mg/L
patient10_E3_05	≤0.125 mg/L	2 mg/L	1 mg/L	4 mg/L	4 mg/L	2 mg/L	≤1/4 mg/L	≤1/4 mg/L	≤4 mg/L	1 mg/L	0.5 mg/L	≤1 mg/L	≤4 mg/L	2/4 mg/L	>8/152 mg/L	64 mg/L	≤1 mg/L
patient10_E3_06	≤0.125 mg/L	≤1 mg/L	1 mg/L	1 mg/L	≤1 mg/L	1 mg/L	≤1/4 mg/L	≤1/4 mg/L	≤4 mg/L	1 mg/L	≤0.25 mg/L	≤1 mg/L	≤4 mg/L	≤1/4 mg/L	>8/152 mg/L	64 mg/L	≤1 mg/L
patient10_E3_07	≤0.125 mg/L	≤1 mg/L	0.25 mg/L	0.5 mg/L	≤1 mg/L	1 mg/L	≤1/4 mg/L	≤1/4 mg/L	≤4 mg/L	1 mg/L	≤0.25 mg/L	≤1 mg/L	≤4 mg/L	≤1/4 mg/L	>8/152 mg/L	64 mg/L	≤1 mg/L
patient10_E3_08	≤0.125 mg/L	2 mg/L	1 mg/L	2 mg/L	≤1 mg/L	1 mg/L	≤1/4 mg/L	≤1/4 mg/L	≤4 mg/L	1 mg/L	≤0.25 mg/L	≤1 mg/L	≤4 mg/L	≤1/4 mg/L	>8/152 mg/L	32 mg/L	≤1 mg/L
patient10_E3_09	≤0.125 mg/L	8 mg/L	2 mg/L	4 mg/L	2 mg/L	1 mg/L	≤1/4 mg/L	≤1/4 mg/L	≤4 mg/L	1 mg/L	≤0.25 mg/L	≤1 mg/L	≤4 mg/L	≤1/4 mg/L	>8/152 mg/L	64 mg/L	2 mg/L
patient10_E3_10	≤0.125 mg/L	2 mg/L	0.125 mg/L	≤0.125 mg/L	≤1 mg/L	1 mg/L	≤1/4 mg/L	≤1/4 mg/L	≤4 mg/L	0.5 mg/L	≤0.25 mg/L	≤1 mg/L	≤4 mg/L	≤1/4 mg/L	8/152 mg/L	32 mg/L	≤1 mg/L
patient10_E4_01	≤0.125 mg/L	≤1 mg/L	0.5 mg/L	1 mg/L	≤1 mg/L	1 mg/L	≤1/4 mg/L	≤1/4 mg/L	≤4 mg/L	0.5 mg/L	≤0.25 mg/L	≤1 mg/L	≤4 mg/L	≤1/4 mg/L	>8/152 mg/L	64 mg/L	≤1 mg/L
patient10_E4_02	≤0.125 mg/L	≤1 mg/L	0.5 mg/L	1 mg/L	≤1 mg/L	1 mg/L	≤1/4 mg/L	≤1/4 mg/L	≤4 mg/L	0.5 mg/L	≤0.25 mg/L	≤1 mg/L	≤4 mg/L	≤1/4 mg/L	>8/152 mg/L	32 mg/L	≤1 mg/L
patient10_E4_03	≤0.125 mg/L	2 mg/L	1 mg/L	2 mg/L	≤1 mg/L	2 mg/L	≤1/4 mg/L	≤1/4 mg/L	≤4 mg/L	1 mg/L	≤0.25 mg/L	≤1 mg/L	≤4 mg/L	≤1/4 mg/L	>8/152 mg/L	64 mg/L	≤1 mg/L
patient12_E2_01	≤0.125 mg/L	≤1 mg/L	≤0.0625 mg/L	≤0.125 mg/L	≤1 mg/L	0.5 mg/L	≤1/4 mg/L	≤1/4 mg/L	≤4 mg/L	≤0.25 mg/L	≤0.25 mg/L	≤1 mg/L	≤4 mg/L	≤1/4 mg/L	≤1/19 mg/L	64 mg/L	≤1 mg/L
patient12_E2_02	≤0.125 mg/L	≤1 mg/L	≤0.0625 mg/L	≤0.125 mg/L	≤1 mg/L	0.5 mg/L	≤1/4 mg/L	≤1/4 mg/L	≤4 mg/L	≤0.25 mg/L	≤0.25 mg/L	≤1 mg/L	≤4 mg/L	≤1/4 mg/L	≤1/19 mg/L	32 mg/L	≤1 mg/L
patient12_E2_03	≤0.125 mg/L	≤1 mg/L	≤0.0625 mg/L	≤0.125 mg/L	≤1 mg/L	0.5 mg/L	≤1/4 mg/L	≤1/4 mg/L	≤4 mg/L	≤0.25 mg/L	≤0.25 mg/L	≤1 mg/L	≤4 mg/L	≤1/4 mg/L	≤1/19 mg/L	32 mg/L	≤1 mg/L
patient12_E2_04	≤0.125 mg/L	≤1 mg/L	≤0.0625 mg/L	≤0.125 mg/L	≤1 mg/L	0.5 mg/L	≤1/4 mg/L	≤1/4 mg/L	≤4 mg/L	≤0.25 mg/L	≤0.25 mg/L	≤1 mg/L	≤4 mg/L	≤1/4 mg/L	≤1/19 mg/L	≤16 mg/L	≤1 mg/L
patient12_E2_05	≤0.125 mg/L	≤1 mg/L	≤0.0625 mg/L	≤0.125 mg/L	≤1 mg/L	0.5 mg/L	≤1/4 mg/L	≤1/4 mg/L	≤4 mg/L	≤0.25 mg/L	≤0.25 mg/L	≤1 mg/L	≤4 mg/L	≤1/4 mg/L	≤1/19 mg/L	≤16 mg/L	≤1 mg/L
patient12_E2_06	≤0.125 mg/L	≤1 mg/L	≤0.0625 mg/L	≤0.125 mg/L	≤1 mg/L	0.5 mg/L	≤1/4 mg/L	≤1/4 mg/L	≤4 mg/L	≤0.25 mg/L	≤0.25 mg/L	≤1 mg/L	≤4 mg/L	≤1/4 mg/L	≤1/19 mg/L	32 mg/L	≤1 mg/L
patient12_E2_07	≤0.125 mg/L	≤1 mg/L	≤0.0625 mg/L	≤0.125 mg/L	≤1 mg/L	0.5 mg/L	≤1/4 mg/L	≤1/4 mg/L	≤4 mg/L	≤0.25 mg/L	≤0.25 mg/L	≤1 mg/L	≤4 mg/L	≤1/4 mg/L	≤1/19 mg/L	≤16 mg/L	≤1 mg/L
patient12_E2_08	≤0.125 mg/L	≤1 mg/L	≤0.0625 mg/L	≤0.125 mg/L	≤1 mg/L	0.5 mg/L	≤1/4 mg/L	≤1/4 mg/L	≤4 mg/L	≤0.25 mg/L	≤0.25 mg/L	≤1 mg/L	≤4 mg/L	≤1/4 mg/L	≤1/19 mg/L	≤16 mg/L	≤1 mg/L
patient12_E2_09	≤0.125 mg/L	≤1 mg/L	≤0.0625 mg/L	≤0.125 mg/L	≤1 mg/L	≤0.25 mg/L	≤1/4 mg/L	≤1/4 mg/L	≤4 mg/L	≤0.25 mg/L	≤0.25 mg/L	≤1 mg/L	≤4 mg/L	≤1/4 mg/L	≤1/19 mg/L	≤16 mg/L	≤1 mg/L
patient12_E2_10	≤0.125 mg/L	≤1 mg/L	≤0.0625 mg/L	≤0.125 mg/L	≤1 mg/L	0.5 mg/L	≤1/4 mg/L	≤1/4 mg/L	≤4 mg/L	≤0.25 mg/L	≤0.25 mg/L	≤1 mg/L	≤4 mg/L	≤1/4 mg/L	≤1/19 mg/L	≤16 mg/L	≤1 mg/L
patient13_E1_01	0.25 mg/L	≤1 mg/L	0.125 mg/L	0.5 mg/L	2 mg/L	4 mg/L	≤1/4 mg/L	≤1/4 mg/L	≤4 mg/L	1 mg/L	≤0.25 mg/L	8 mg/L	≤4 mg/L	4/4 mg/L	4/76 mg/L	128 mg/L	≤1 mg/L
patient13_E1_02	≤0.125 mg/L	2 mg/L	0.125 mg/L	1 mg/L	2 mg/L	4 mg/L	2/4 mg/L	≤1/4 mg/L	≤4 mg/L	1 mg/L	≤0.25 mg/L	8 mg/L	≤4 mg/L	4/4 mg/L	4/76 mg/L	128 mg/L	≤1 mg/L
patient13_E1_03	≤0.125 mg/L	≤1 mg/L	0.25 mg/L	0.5 mg/L	2 mg/L	4 mg/L	2/4 mg/L	≤1/4 mg/L	≤4 mg/L	1 mg/L	≤0.25 mg/L	8 mg/L	≤4 mg/L	4/4 mg/L	4/76 mg/L	128 mg/L	2 mg/L
patient13_E1_04	≤0.125 mg/L	≤1 mg/L	0.125 mg/L	0.25 mg/L	2 mg/L	2 mg/L	2/4 mg/L	≤1/4 mg/L	≤4 mg/L	1 mg/L	≤0.25 mg/L	8 mg/L	≤4 mg/L	4/4 mg/L	4/76 mg/L	128 mg/L	≤1 mg/L
patient13_E1_05	≤0.125 mg/L	2 mg/L	0.125 mg/L	1 mg/L	2 mg/L	4 mg/L	2/4 mg/L	≤1/4 mg/L	≤4 mg/L	1 mg/L	≤0.25 mg/L	8 mg/L	≤4 mg/L	8/4 mg/L	8/152 mg/L	128 mg/L	≤1 mg/L
patient13_E1_06	≤0.125 mg/L	2 mg/L	0.125 mg/L	0.5 mg/L	2 mg/L	4 mg/L	2/4 mg/L	≤1/4 mg/L	≤4 mg/L	1 mg/L	≤0.25 mg/L	8 mg/L	≤4 mg/L	4/4 mg/L	4/76 mg/L	128 mg/L	≤1 mg/L
patient13_E1_07	≤0.125 mg/L	≤1 mg/L	0.125 mg/L	0.5 mg/L	2 mg/L	2 mg/L	2/4 mg/L	≤1/4 mg/L	≤4 mg/L	1 mg/L	≤0.25 mg/L	8 mg/L	≤4 mg/L	4/4 mg/L	4/76 mg/L	128 mg/L	≤1 mg/L
patient13_E1_08	≤0.125 mg/L	2 mg/L	1 mg/L	≤0.125 mg/L	2 mg/L	4 mg/L	4/4 mg/L	≤1/4 mg/L	≤4 mg/L	1 mg/L	≤0.25 mg/L	8 mg/L	≤4 mg/L	8/4 mg/L	8/152 mg/L	64 mg/L	≤1 mg/L
patient13_E1_09	0.25 mg/L	2 mg/L	0.125 mg/L	0.5 mg/L	2 mg/L	4 mg/L	2/4 mg/L	≤1/4 mg/L	≤4 mg/L	1 mg/L	≤0.25 mg/L	8 mg/L	≤4 mg/L	8/4 mg/L	8/152 mg/L	128 mg/L	≤1 mg/L
patient13_E1_10	≤0.125 mg/L	2 mg/L	0.125 mg/L	0.5 mg/L	2 mg/L	4 mg/L	2/4 mg/L	≤1/4 mg/L	≤4 mg/L	1 mg/L	≤0.25 mg/L	8 mg/L	≤4 mg/L	4/4 mg/L	4/76 mg/L	128 mg/L	≤1 mg/L
patient17_E1_01	0.25 mg/L	2 mg/L	≤0.0625 mg/L	≤0.125 mg/L	≤1 mg/L	1 mg/L	≤1/4 mg/L	≤1/4 mg/L	≤4 mg/L	0.5 mg/L	≤0.25 mg/L	≤1 mg/L	≤4 mg/L	≤1/4 mg/L	≤1/19 mg/L	>128 mg/L	≤1 mg/L
patient17_E1_02	0.5 mg/L	4 mg/L	≤0.0625 mg/L	≤0.125 mg/L	≤1 mg/L	1 mg/L	≤1/4 mg/L	≤1/4 mg/L	≤4 mg/L	0.5 mg/L	≤0.25 mg/L	≤1 mg/L	≤4 mg/L	4/4 mg/L	2/38 mg/L	>128 mg/L	≤1 mg/L
patient17_E1_03	≤0.125 mg/L	2 mg/L	≤0.0625 mg/L	≤0.125 mg/L	≤1 mg/L	0.5 mg/L	≤1/4 mg/L	≤1/4 mg/L	≤4 mg/L	0.5 mg/L	≤0.25 mg/L	≤1 mg/L	≤4 mg/L	≤1/4 mg/L	≤1/19 mg/L	>128 mg/L	≤1 mg/L
patient17_E1_04	0.25 mg/L	2 mg/L	≤0.0625 mg/L	≤0.125 mg/L	≤1 mg/L	1 mg/L	≤1/4 mg/L	≤1/4 mg/L	≤4 mg/L	1 mg/L	≤0.25 mg/L	≤1 mg/L	≤4 mg/L	≤1/4 mg/L	≤1/19 mg/L	>128 mg/L	≤1 mg/L
patient17_E1_05	0.25 mg/L	2 mg/L	≤0.0625 mg/L	≤0.125 mg/L	≤1 mg/L	2 mg/L	≤1/4 mg/L	≤1/4 mg/L	≤4 mg/L	0.5 mg/L	≤0.25 mg/L	≤1 mg/L	≤4 mg/L	4/4 mg/L	2/38 mg/L	>128 mg/L	≤1 mg/L
patient17_E1_06	0.25 mg/L	2 mg/L	≤0.0625 mg/L	≤0.125 mg/L	≤1 mg/L	1 mg/L	≤1/4 mg/L	≤1/4 mg/L	≤4 mg/L	0.5 mg/L	≤0.25 mg/L	≤1 mg/L	≤4 mg/L	≤1/4 mg/L	≤1/19 mg/L	>128 mg/L	≤1 mg/L
patient17_E1_07	0.25 mg/L	2 mg/L	≤0.0625 mg/L	≤0.125 mg/L	≤1 mg/L	1 mg/L	≤1/4 mg/L	≤1/4 mg/L	≤4 mg/L	0.5 mg/L	≤0.25 mg/L	≤1 mg/L	≤4 mg/L	≤1/4 mg/L	≤1/19 mg/L	>128 mg/L	≤1 mg/L
patient17_E1_08	0.5 mg/L	4 mg/L	≤0.0625 mg/L	≤0.125 mg/L	2 mg/L	1 mg/L	≤1/4 mg/L	≤1/4 mg/L	≤4 mg/L	0.5 mg/L	≤0.25 mg/L	≤1 mg/L	≤4 mg/L	≤1/4 mg/L	≤1/19 mg/L	>128 mg/L	≤1 mg/L
patient17_E1_09	0.25 mg/L	4 mg/L	≤0.0625 mg/L	≤0.125 mg/L	≤1 mg/L	1 mg/L	≤1/4 mg/L	≤1/4 mg/L	≤4 mg/L	0.5 mg/L	≤0.25 mg/L	≤1 mg/L	≤4 mg/L	≤1/4 mg/L	≤1/19 mg/L	>128 mg/L	≤1 mg/L
patient17_E1_10	≤0.125 mg/L	4 mg/L	≤0.0625 mg/L	≤0.125 mg/L	≤1 mg/L	1 mg/L	≤1/4 mg/L	≤1/4 mg/L	≤4 mg/L	1 mg/L	≤0.25 mg/L	≤1 mg/L	≤4 mg/L	2/4 mg/L	≤1/19 mg/L	>128 mg/L	≤1 mg/L
patient17_E2_01	≤0.125 mg/L	2 mg/L	≤0.0625 mg/L	≤0.125 mg/L	≤1 mg/L	0.5 mg/L	≤1/4 mg/L	≤1/4 mg/L	≤4 mg/L	0.5 mg/L	≤0.25 mg/L	≤1 mg/L	≤4 mg/L	≤1/4 mg/L	≤1/19 mg/L	>128 mg/L	≤1 mg/L
patient17_E2_02	0.25 mg/L	2 mg/L	0.125 mg/L	≤0.125 mg/L	≤1 mg/L	≤0.25 mg/L	≤1/4 mg/L	≤1/4 mg/L	≤4 mg/L	0.5 mg/L	≤0.25 mg/L	≤1 mg/L	≤4 mg/L	≤1/4 mg/L	4/76 mg/L	>128 mg/L	≤1 mg/L
patient17_E2_03	0.25 mg/L	2 mg/L	0.125 mg/L	≤0.125 mg/L	≤1 mg/L	1 mg/L	≤1/4 mg/L	≤1/4 mg/L	≤4 mg/L	1 mg/L	≤0.25 mg/L	≤1 mg/L	≤4 mg/L	2/4 mg/L	2/38 mg/L	>128 mg/L	≤1 mg/L
patient17_E2_04	0.25 mg/L	≤1 mg/L	0.125 mg/L	≤0.125 mg/L	≤1 mg/L	1 mg/L	≤1/4 mg/L	≤1/4 mg/L	≤4 mg/L	1 mg/L	≤0.25 mg/L	≤1 mg/L	≤4 mg/L	2/4 mg/L	4/76 mg/L	>128 mg/L	≤1 mg/L
patient17_E2_05	0.25 mg/L	2 mg/L	0.125 mg/L	≤0.125 mg/L	≤1 mg/L	0.5 mg/L	≤1/4 mg/L	≤1/4 mg/L	≤4 mg/L	1 mg/L	≤0.25 mg/L	≤1 mg/L	≤4 mg/L	≤1/4 mg/L	2/38 mg/L	>128 mg/L	≤1 mg/L
patient17_E2_06	0.25 mg/L	2 mg/L	0.125 mg/L	≤0.125 mg/L	≤1 mg/L	1 mg/L	≤1/4 mg/L	≤1/4 mg/L	≤4 mg/L	1 mg/L	≤0.25 mg/L	≤1 mg/L	≤4 mg/L	2/4 mg/L	4/76 mg/L	>128 mg/L	≤1 mg/L
patient17_E2_07	0.25 mg/L	2 mg/L	0.125 mg/L	≤0.125 mg/L	≤1 mg/L	2 mg/L	≤1/4 mg/L	≤1/4 mg/L	≤4 mg/L	1 mg/L	≤0.25 mg/L	4 mg/L	≤4 mg/L	4/4 mg/L	4/76 mg/L	>128 mg/L	≤1 mg/L
patient17_E2_08	0.25 mg/L	2 mg/L	≤0.0625 mg/L	≤0.125 mg/L	≤1 mg/L	2 mg/L	≤1/4 mg/L	≤1/4 mg/L	≤4 mg/L	1 mg/L	≤0.25 mg/L	4 mg/L	≤4 mg/L	4/4 mg/L	2/38 mg/L	>128 mg/L	≤1 mg/L
patient17_E2_09	0.25 mg/L	2 mg/L	≤0.0625 mg/L	≤0.125 mg/L	≤1 mg/L	2 mg/L	≤1/4 mg/L	≤1/4 mg/L	≤4 mg/L	1 mg/L	≤0.25 mg/L	4 mg/L	≤4 mg/L	4/4 mg/L	2/38 mg/L	>128 mg/L	≤1 mg/L
patient17_E2_10	0.25 mg/L	2 mg/L	≤0.0625 mg/L	≤0.125 mg/L	≤1 mg/L	1 mg/L	≤1/4 mg/L	≤1/4 mg/L	≤4 mg/L	0.5 mg/L	≤0.25 mg/L	4 mg/L	≤4 mg/L	2/4 mg/L	4/76 mg/L	>128 mg/L	≤1 mg/L
patient18_E2_01	≤0.125 mg/L	≤1 mg/L	≤0.0625 mg/L	0.25 mg/L	2 mg/L	2 mg/L	≤1/4 mg/L	≤1/4 mg/L	≤4 mg/L	1 mg/L	≤0.25 mg/L	8 mg/L	≤4 mg/L	4/4 mg/L	4/76 mg/L	64 mg/L	≤1 mg/L
patient19_E1_01	≤0.125 mg/L	4 mg/L	0.125 mg/L	≤0.125 mg/L	≤1 mg/L	1 mg/L	≤1/4 mg/L	≤1/4 mg/L	≤4 mg/L	0.5 mg/L	≤0.25 mg/L	≤1 mg/L	≤4 mg/L	≤1/4 mg/L	≤1/19 mg/L	>128 mg/L	≤1 mg/L
patient19_E1_02	≤0.125 mg/L	4 mg/L	0.125 mg/L	≤0.125 mg/L	≤1 mg/L	1 mg/L	≤1/4 mg/L	≤1/4 mg/L	≤4 mg/L	0.5 mg/L	≤0.25 mg/L	≤1 mg/L	≤4 mg/L	≤1/4 mg/L	2/38 mg/L	>128 mg/L	≤1 mg/L
patient19_E1_03	≤0.125 mg/L	2 mg/L	≤0.0625 mg/L	≤0.125 mg/L	≤1 mg/L	0.5 mg/L	≤1/4 mg/L	≤1/4 mg/L	≤4 mg/L	≤0.25 mg/L	≤0.25 mg/L	≤1 mg/L	≤4 mg/L	≤1/4 mg/L	≤1/19 mg/L	>128 mg/L	≤1 mg/L
patient19_E1_04	≤0.125 mg/L	4 mg/L	0.125 mg/L	≤0.125 mg/L	≤1 mg/L	1 mg/L	≤1/4 mg/L	≤1/4 mg/L	≤4 mg/L	1 mg/L	≤0.25 mg/L	≤1 mg/L	≤4 mg/L	2/4 mg/L	≤1/19 mg/L	>128 mg/L	2 mg/L
patient19_E1_05	≤0.125 mg/L	2 mg/L	≤0.0625 mg/L	≤0.125 mg/L	≤1 mg/L	1 mg/L	≤1/4 mg/L	≤1/4 mg/L	≤4 mg/L	0.5 mg/L	≤0.25 mg/L	≤1 mg/L	≤4 mg/L	≤1/4 mg/L	4/76 mg/L	>128 mg/L	≤1 mg/L
patient19_E1_06	≤0.125 mg/L	2 mg/L	0.125 mg/L	0.25 mg/L	≤1 mg/L	1 mg/L	≤1/4 mg/L	≤1/4 mg/L	≤4 mg/L	0.5 mg/L	≤0.25 mg/L	≤1 mg/L	≤4 mg/L	≤1/4 mg/L	4/76 mg/L	>128 mg/L	≤1 mg/L
patient19_E1_07	≤0.125 mg/L	2 mg/L	0.125 mg/L	≤0.125 mg/L	≤1 mg/L	1 mg/L	≤1/4 mg/L	≤1/4 mg/L	≤4 mg/L	0.5 mg/L	≤0.25 mg/L	≤1 mg/L	≤4 mg/L	≤1/4 mg/L	≤1/19 mg/L	>128 mg/L	≤1 mg/L
patient19_E1_08	≤0.125 mg/L	2 mg/L	0.125 mg/L	≤0.125 mg/L	≤1 mg/L	1 mg/L	≤1/4 mg/L	≤1/4 mg/L	≤4 mg/L	0.5 mg/L	≤0.25 mg/L	≤1 mg/L	≤4 mg/L	≤1/4 mg/L	2/38 mg/L	>128 mg/L	≤1 mg/L
patient19_E1_09	≤0.125 mg/L	2 mg/L	0.125 mg/L	≤0.125 mg/L	≤1 mg/L	2 mg/L	≤1/4 mg/L	≤1/4 mg/L	≤4 mg/L	0.5 mg/L	≤0.25 mg/L	≤1 mg/L	≤4 mg/L	≤1/4 mg/L	≤1/19 mg/L	>128 mg/L	≤1 mg/L
patient19_E1_10	≤0.125 mg/L	≤1 mg/L	≤0.0625 mg/L	≤0.125 mg/L	≤1 mg/L	2 mg/L	≤1/4 mg/L	≤1/4 mg/L	≤4 mg/L	1 mg/L	≤0.25 mg/L	≤1 mg/L	≤4 mg/L	≤1/4 mg/L	≤1/19 mg/L	>128 mg/L	≤1 mg/L
patient19_E2_01	≤0.125 mg/L	2 mg/L	≤0.0625 mg/L	≤0.125 mg/L	≤1 mg/L	4 mg/L	≤1/4 mg/L	≤1/4 mg/L	≤4 mg/L	0.5 mg/L	0.5 mg/L	≤1 mg/L	≤4 mg/L	≤1/4 mg/L	≤1/19 mg/L	>128 mg/L	≤1 mg/L
patient19_E2_02	≤0.125 mg/L	≤1 mg/L	≤0.0625 mg/L	≤0.125 mg/L	≤1 mg/L	1 mg/L	≤1/4 mg/L	≤1/4 mg/L	≤4 mg/L	≤0.25 mg/L	≤0.25 mg/L	≤1 mg/L	≤4 mg/L	≤1/4 mg/L	≤1/19 mg/L	>128 mg/L	≤1 mg/L
patient19_E2_03	≤0.125 mg/L	≤1 mg/L	≤0.0625 mg/L	≤0.125 mg/L	≤1 mg/L	1 mg/L	≤1/4 mg/L	≤1/4 mg/L	≤4 mg/L	0.5 mg/L	≤0.25 mg/L	≤1 mg/L	≤4 mg/L	≤1/4 mg/L	2/38 mg/L	>128 mg/L	≤1 mg/L
patient19_E2_04	≤0.125 mg/L	≤1 mg/L	≤0.0625 mg/L	≤0.125 mg/L	≤1 mg/L	1 mg/L	≤1/4 mg/L	≤1/4 mg/L	≤4 mg/L	0.5 mg/L	≤0.25 mg/L	≤1 mg/L	≤4 mg/L	≤1/4 mg/L	≤1/19 mg/L	>128 mg/L	≤1 mg/L
patient19_E2_05	0.25 mg/L	2 mg/L	≤0.0625 mg/L	≤0.125 mg/L	≤1 mg/L	1 mg/L	≤1/4 mg/L	≤1/4 mg/L	≤4 mg/L	0.5 mg/L	≤0.25 mg/L	4 mg/L	≤4 mg/L	2/4 mg/L	2/38 mg/L	128 mg/L	≤1 mg/L
patient19_E2_06	≤0.125 mg/L	2 mg/L	≤0.0625 mg/L	≤0.125 mg/L	≤1 mg/L	1 mg/L	≤1/4 mg/L	≤1/4 mg/L	≤4 mg/L	≤0.25 mg/L	≤0.25 mg/L	≤1 mg/L	≤4 mg/L	≤1/4 mg/L	≤1/19 mg/L	>128 mg/L	≤1 mg/L
patient19_E2_07	≤0.125 mg/L	≤1 mg/L	≤0.0625 mg/L	≤0.125 mg/L	≤1 mg/L	1 mg/L	≤1/4 mg/L	≤1/4 mg/L	≤4 mg/L	≤0.25 mg/L	≤0.25 mg/L	≤1 mg/L	≤4 mg/L	≤1/4 mg/L	≤1/19 mg/L	>128 mg/L	≤1 mg/L
patient19_E2_08	≤0.125 mg/L	≤1 mg/L	≤0.0625 mg/L	≤0.125 mg/L	≤1 mg/L	0.5 mg/L	≤1/4 mg/L	≤1/4 mg/L	≤4 mg/L	0.5 mg/L	≤0.25 mg/L	≤1 mg/L	≤4 mg/L	≤1/4 mg/L	≤1/19 mg/L	128 mg/L	≤1 mg/L
patient19_E2_09	≤0.125 mg/L	≤1 mg/L	≤0.0625 mg/L	≤0.125 mg/L	≤1 mg/L	1 mg/L	≤1/4 mg/L	≤1/4 mg/L	≤4 mg/L	0.5 mg/L	≤0.25 mg/L	≤1 mg/L	≤4 mg/L	≤1/4 mg/L	≤1/19 mg/L	>128 mg/L	≤1 mg/L
patient19_E2_10	≤0.125 mg/L	≤1 mg/L	0.125 mg/L	≤0.125 mg/L	≤1 mg/L	1 mg/L	≤1/4 mg/L	≤1/4 mg/L	≤4 mg/L	0.5 mg/L	≤0.25 mg/L	≤1 mg/L	≤4 mg/L	≤1/4 mg/L	≤1/19 mg/L	>128 mg/L	≤1 mg/L
patient19_E3_01	≤0.125 mg/L	≤1 mg/L	≤0.0625 mg/L	≤0.125 mg/L	≤1 mg/L	1 mg/L	≤1/4 mg/L	≤1/4 mg/L	≤4 mg/L	0.5 mg/L	≤0.25 mg/L	≤1 mg/L	≤4 mg/L	≤1/4 mg/L	2/38 mg/L	128 mg/L	≤1 mg/L
patient19_E3_02	≤0.125 mg/L	≤1 mg/L	≤0.0625 mg/L	≤0.125 mg/L	≤1 mg/L	2 mg/L	≤1/4 mg/L	≤1/4 mg/L	≤4 mg/L	1 mg/L	≤0.25 mg/L	≤1 mg/L	≤4 mg/L	≤1/4 mg/L	2/38 mg/L	>128 mg/L	≤1 mg/L
patient19_E3_03	≤0.125 mg/L	4 mg/L	0.125 mg/L	≤0.125 mg/L	≤1 mg/L	1 mg/L	2/4 mg/L	≤1/4 mg/L	≤4 mg/L	1 mg/L	≤0.25 mg/L	≤1 mg/L	≤4 mg/L	≤1/4 mg/L	≤1/19 mg/L	>128 mg/L	≤1 mg/L
patient20_E2_01	≤0.125 mg/L	4 mg/L	0.125 mg/L	≤0.125 mg/L	2 mg/L	1 mg/L	≤1/4 mg/L	≤1/4 mg/L	≤4 mg/L	2 mg/L	0.5 mg/L	≤1 mg/L	≤4 mg/L	≤1/4 mg/L	4/76 mg/L	64 mg/L	≤1 mg/L
patient21_E1_01	≤0.125 mg/L	2 mg/L	≤0.0625 mg/L	≤0.125 mg/L	≤1 mg/L	1 mg/L	≤1/4 mg/L	≤1/4 mg/L	≤4 mg/L	2 mg/L	0.5 mg/L	≤1 mg/L	≤4 mg/L	≤1/4 mg/L	≤1/19 mg/L	64 mg/L	≤1 mg/L
patient21_E1_02	≤0.125 mg/L	2 mg/L	≤0.0625 mg/L	≤0.125 mg/L	≤1 mg/L	1 mg/L	≤1/4 mg/L	≤1/4 mg/L	≤4 mg/L	2 mg/L	0.5 mg/L	≤1 mg/L	≤4 mg/L	≤1/4 mg/L	≤1/19 mg/L	64 mg/L	≤1 mg/L
patient21_E1_03	≤0.125 mg/L	2 mg/L	≤0.0625 mg/L	≤0.125 mg/L	≤1 mg/L	2 mg/L	≤1/4 mg/L	≤1/4 mg/L	≤4 mg/L	2 mg/L	0.5 mg/L	≤1 mg/L	≤4 mg/L	≤1/4 mg/L	≤1/19 mg/L	64 mg/L	≤1 mg/L
patient21_E1_04	≤0.125 mg/L	2 mg/L	≤0.0625 mg/L	≤0.125 mg/L	2 mg/L	1 mg/L	≤1/4 mg/L	≤1/4 mg/L	≤4 mg/L	2 mg/L	0.5 mg/L	≤1 mg/L	≤4 mg/L	≤1/4 mg/L	≤1/19 mg/L	64 mg/L	≤1 mg/L
patient21_E1_05	≤0.125 mg/L	2 mg/L	≤0.0625 mg/L	≤0.125 mg/L	≤1 mg/L	2 mg/L	≤1/4 mg/L	≤1/4 mg/L	≤4 mg/L	2 mg/L	0.5 mg/L	≤1 mg/L	≤4 mg/L	≤1/4 mg/L	≤1/19 mg/L	32 mg/L	≤1 mg/L
patient21_E1_06	≤0.125 mg/L	4 mg/L	≤0.0625 mg/L	≤0.125 mg/L	≤1 mg/L	1 mg/L	≤1/4 mg/L	≤1/4 mg/L	≤4 mg/L	2 mg/L	0.5 mg/L	≤1 mg/L	≤4 mg/L	≤1/4 mg/L	≤1/19 mg/L	32 mg/L	≤1 mg/L
patient21_E1_07	≤0.125 mg/L	2 mg/L	≤0.0625 mg/L	≤0.125 mg/L	≤1 mg/L	1 mg/L	≤1/4 mg/L	≤1/4 mg/L	≤4 mg/L	2 mg/L	0.5 mg/L	≤1 mg/L	≤4 mg/L	≤1/4 mg/L	≤1/19 mg/L	64 mg/L	≤1 mg/L
patient21_E1_08	≤0.125 mg/L	2 mg/L	≤0.0625 mg/L	≤0.125 mg/L	2 mg/L	1 mg/L	≤1/4 mg/L	≤1/4 mg/L	≤4 mg/L	2 mg/L	0.5 mg/L	≤1 mg/L	≤4 mg/L	≤1/4 mg/L	≤1/19 mg/L	64 mg/L	≤1 mg/L
patient21_E1_09	≤0.125 mg/L	2 mg/L	≤0.0625 mg/L	≤0.125 mg/L	≤1 mg/L	1 mg/L	≤1/4 mg/L	≤1/4 mg/L	≤4 mg/L	2 mg/L	0.5 mg/L	≤1 mg/L	≤4 mg/L	≤1/4 mg/L	≤1/19 mg/L	64 mg/L	≤1 mg/L
patient21_E1_10	≤0.125 mg/L	2 mg/L	≤0.0625 mg/L	≤0.125 mg/L	≤1 mg/L	1 mg/L	≤1/4 mg/L	≤1/4 mg/L	≤4 mg/L	4 mg/L	0.5 mg/L	≤1 mg/L	≤4 mg/L	≤1/4 mg/L	≤1/19 mg/L	32 mg/L	≤1 mg/L

## Sheet: S3_sequencing-QC
patient ID	isolate ID	Biosample accession	original isolate ID	patient	sampling date	day of eradication	material	# contigs	Largest contig	Total length	GC (%)	N50	N90	L50	L90	coverage	MLST	allele1	allele2	allele3	allele4	allele5	allele6	allele7
3	patient03_E1_01	SAMN55070626	76847-1	3	2021-02-12	E1	sputum	113	368851	6803315	66.09	165614	39994	16	50	51.8528	179	acsA(36)	aroE(27)	guaA(28)	mutL(3)	nuoD(4)	ppsA(13)	TrpE(7)
3	patient03_E1_02	SAMN55070627	76847-2	3	2021-02-12	E1	sputum	108	391539	6795728	66.1	155696	38535	14	49	71.4443	179	acsA(36)	aroE(27)	guaA(28)	mutL(3)	nuoD(4)	ppsA(13)	TrpE(7)
3	patient03_E1_03	SAMN55070628	76847-3	3	2021-02-12	E1	sputum	103	368851	6798773	66.11	168297	39681	14	46	12.1784	179	acsA(36)	aroE(27)	guaA(28)	mutL(3)	nuoD(4)	ppsA(13)	TrpE(7)
3	patient03_E1_04	SAMN55070629	76847-4	3	2021-02-12	E1	sputum	108	368887	6798108	66.11	173583	38185	14	49	84.3795	179	acsA(36)	aroE(27)	guaA(28)	mutL(3)	nuoD(4)	ppsA(13)	TrpE(7)
3	patient03_E1_05	SAMN55070630	76847-5	3	2021-02-12	E1	sputum	106	368282	6791369	66.11	178120	38944	14	48	64.2107	179	acsA(36)	aroE(27)	guaA(28)	mutL(3)	nuoD(4)	ppsA(13)	TrpE(7)
3	patient03_E1_06	SAMN55070631	76847-6	3	2021-02-12	E1	sputum	112	368847	6795245	66.11	136910	37677	15	51	86.4845	179	acsA(36)	aroE(27)	guaA(28)	mutL(3)	nuoD(4)	ppsA(13)	TrpE(7)
3	patient03_E1_07	SAMN55070632	76847-7	3	2021-02-12	E1	sputum	104	368851	6799092	66.1	180939	38939	13	46	96.3491	179	acsA(36)	aroE(27)	guaA(28)	mutL(3)	nuoD(4)	ppsA(13)	TrpE(7)
3	patient03_E1_08	SAMN55070633	76847-8	3	2021-02-12	E1	sputum	106	564963	6800663	66.11	180939	38535	13	47	84.8955	179	acsA(36)	aroE(27)	guaA(28)	mutL(3)	nuoD(4)	ppsA(13)	TrpE(7)
3	patient03_E1_09	SAMN55070634	76847-9	3	2021-02-12	E1	sputum	100	368851	6794161	66.11	185281	39606	13	43	66.9321	179	acsA(36)	aroE(27)	guaA(28)	mutL(3)	nuoD(4)	ppsA(13)	TrpE(7)
3	patient03_E1_10	SAMN55070635	76847-10	3	2021-02-12	E1	sputum	113	368851	6803315	66.09	165614	39994	16	50	51.8528	179	acsA(36)	aroE(27)	guaA(28)	mutL(3)	nuoD(4)	ppsA(13)	TrpE(7)
3	patient03_E2_01	SAMN55070636	76772-1	3	2021-02-13	E2	sputum	106	368282	6795071	66.11	151825	38944	15	50	83.0644	179	acsA(36)	aroE(27)	guaA(28)	mutL(3)	nuoD(4)	ppsA(13)	TrpE(7)
3	patient03_F6_01	SAMN55070637	77867-1	3	2021-09-21	F6	sputum	112	508476	6740457	66.17	152463	36734	14	50	89.5736	179	acsA(36)	aroE(27)	guaA(28)	mutL(3)	nuoD(4)	ppsA(13)	TrpE(7)
3	patient03_F6_02	SAMN55070638	77867-2	3	2021-09-21	F6	sputum	93	440891	6786797	66.1	200267	44979	12	40	51.0979	179	acsA(36)	aroE(27)	guaA(28)	mutL(3)	nuoD(4)	ppsA(13)	TrpE(7)
3	patient03_F6_03	SAMN55070639	77867-3	3	2021-09-21	F6	sputum	102	404087	6794536	66.1	200267	39503	13	44	53.3255	179	acsA(36)	aroE(27)	guaA(28)	mutL(3)	nuoD(4)	ppsA(13)	TrpE(7)
3	patient03_F6_04	SAMN55070640	77867-4	3	2021-09-21	F6	sputum	94	364343	6799229	66.1	210558	51345	13	38	78.6759	179	acsA(36)	aroE(27)	guaA(28)	mutL(3)	nuoD(4)	ppsA(13)	TrpE(7)
3	patient03_F6_05	SAMN55070641	77867-5	3	2021-09-21	F6	sputum	118	403562	6798598	66.1	139484	36734	15	54	104.443	179	acsA(36)	aroE(27)	guaA(28)	mutL(3)	nuoD(4)	ppsA(13)	TrpE(7)
3	patient03_F6_06	SAMN55070642	77867-6	3	2021-09-21	F6	sputum	103	368282	6795706	66.11	165614	39064	14	49	103.391	179	acsA(36)	aroE(27)	guaA(28)	mutL(3)	nuoD(4)	ppsA(13)	TrpE(7)
3	patient03_F6_07	SAMN55070643	77867-7	3	2021-09-21	F6	sputum	103	364339	6794305	66.1	199163	46687	13	41	39.6414	179	acsA(36)	aroE(27)	guaA(28)	mutL(3)	nuoD(4)	ppsA(13)	TrpE(7)
3	patient03_F6_08	SAMN55070644	77867-8	3	2021-09-21	F6	sputum	103	508476	6741813	66.17	165614	39994	13	45	54.8371	179	acsA(36)	aroE(27)	guaA(28)	mutL(3)	nuoD(4)	ppsA(13)	TrpE(7)
3	patient03_F6_09	SAMN55070645	77867-9	3	2021-09-21	F6	sputum	100	404087	6794129	66.1	210558	42152	13	42	52.4397	179	acsA(36)	aroE(27)	guaA(28)	mutL(3)	nuoD(4)	ppsA(13)	TrpE(7)
3	patient03_F6_10	SAMN55070646	77867-10	3	2021-09-21	F6	sputum	93	404121	6801055	66.1	180939	52185	13	40	93.7336	179	acsA(36)	aroE(27)	guaA(28)	mutL(3)	nuoD(4)	ppsA(13)	TrpE(7)
4	patient04_E1_01	SAMN55070647	76707-1	4	2021-04-28	E1	sputum	171	351120	6947763	65.72	94200	27214	21	72	75.6823	313	acsA(47)	aroE(8)	guaA(7)	mutL(6)	nuoD(8)	ppsA(11)	trpE(40)
4	patient04_E1_02	SAMN55070648	76707-2	4	2021-04-28	E1	sputum	170	351826	6949405	65.72	104457	26498	19	68	98.4535	313	acsA(47)	aroE(8)	guaA(7)	mutL(6)	nuoD(8)	ppsA(11)	trpE(40)
4	patient04_E1_03	SAMN55070649	76707-3	4	2021-04-28	E1	sputum	169	351221	6949013	65.72	108232	26791	20	69	118.973	313	acsA(47)	aroE(8)	guaA(7)	mutL(6)	nuoD(8)	ppsA(11)	trpE(40)
4	patient04_E1_04	SAMN55070650	76707-4	4	2021-04-28	E1	sputum	175	272146	6893576	65.77	94200	26205	21	73	89.1137	313	acsA(47)	aroE(8)	guaA(7)	mutL(6)	nuoD(8)	ppsA(11)	trpE(40)
4	patient04_E1_05	SAMN55070651	76707-5	4	2021-04-28	E1	sputum	166	292693	6764997	65.68	104454	26792	20	67	88.0853	313	acsA(47)	aroE(8)	guaA(7)	mutL(6)	nuoD(8)	ppsA(11)	trpE(40)
4	patient04_E1_06	SAMN55070652	76707-6	4	2021-04-28	E1	sputum	175	351826	6949270	65.72	94201	26079	21	72	98.2202	313	acsA(47)	aroE(8)	guaA(7)	mutL(6)	nuoD(8)	ppsA(11)	trpE(40)
4	patient04_E1_07	SAMN55070653	76707-7	4	2021-04-28	E1	sputum	176	351120	6949378	65.72	94263	26205	21	72	93.0354	313	acsA(47)	aroE(8)	guaA(7)	mutL(6)	nuoD(8)	ppsA(11)	trpE(40)
4	patient04_E1_08	SAMN55070654	76707-8	4	2021-04-28	E1	sputum	175	351120	6948082	65.72	109502	23996	19	70	97.4808	313	acsA(47)	aroE(8)	guaA(7)	mutL(6)	nuoD(8)	ppsA(11)	trpE(40)
4	patient04_E1_09	SAMN55070655	76707-9	4	2021-04-28	E1	sputum	176	351221	6943944	65.72	104454	26498	20	72	85.6614	313	acsA(47)	aroE(8)	guaA(7)	mutL(6)	nuoD(8)	ppsA(11)	trpE(40)
4	patient04_E1_10	SAMN55070656	76707-10	4	2021-04-28	E1	sputum	171	351120	6947763	65.72	94200	27214	21	72	75.6823	313	acsA(47)	aroE(8)	guaA(7)	mutL(6)	nuoD(8)	ppsA(11)	trpE(40)
4	patient04_E13_01	SAMN55070657	76739-1	4	2021-05-10	E13	bronchial aspirate	191	242760	6955635	65.71	93431	25270	23	79	30.1154	313	acsA(47)	aroE(8)	guaA(7)	mutL(6)	nuoD(8)	ppsA(11)	trpE(40)
4	patient04_E13_02	SAMN55070658	76739-2	4	2021-05-10	E13	bronchial aspirate	175	272148	6947133	65.72	104454	26207	22	72	68.1373	313	acsA(47)	aroE(8)	guaA(7)	mutL(6)	nuoD(8)	ppsA(11)	trpE(40)
4	patient04_E13_03	SAMN55070659	76739-3	4	2021-05-10	E13	bronchial aspirate	171	297024	6937489	65.74	108232	26498	20	72	35.9921	313	acsA(47)	aroE(8)	guaA(7)	mutL(6)	nuoD(8)	ppsA(11)	trpE(40)
4	patient04_E13_04	SAMN55070660	76739-4	4	2021-05-10	E13	bronchial aspirate	184	257663	6937625	65.72	99097	23471	22	80	22.4908	313	acsA(47)	aroE(8)	guaA(7)	mutL(6)	nuoD(8)	ppsA(11)	trpE(40)
4	patient04_E13_05	SAMN55070661	76739-5	4	2021-05-10	E13	bronchial aspirate	184	272148	6927180	65.73	93442	26079	23	77	19.4289	313	acsA(47)	aroE(8)	guaA(7)	mutL(6)	nuoD(8)	ppsA(11)	trpE(40)
4	patient04_E13_06	SAMN55070662	76739-6	4	2021-05-10	E13	bronchial aspirate	200	240685	6937285	65.72	93441	23470	23	83	15.6877	313	acsA(47)	aroE(8)	guaA(7)	mutL(6)	nuoD(8)	ppsA(11)	trpE(40)
4	patient04_E13_07	SAMN55070663	76739-7	4	2021-05-10	E13	bronchial aspirate	185	297024	6939056	65.72	94896	26079	21	75	31.1523	313	acsA(47)	aroE(8)	guaA(7)	mutL(6)	nuoD(8)	ppsA(11)	trpE(40)
4	patient04_E13_08	SAMN55070664	76739-8	4	2021-05-10	E13	bronchial aspirate	193	233349	6930476	65.72	100443	21934	22	81	16.864	313	acsA(47)	aroE(8)	guaA(7)	mutL(6)	nuoD(8)	ppsA(11)	trpE(40)
4	patient04_E13_09	SAMN55070665	76739-9	4	2021-05-10	E13	bronchial aspirate	181	297125	6935863	65.72	104458	25270	21	75	27.4605	313	acsA(47)	aroE(8)	guaA(7)	mutL(6)	nuoD(8)	ppsA(11)	trpE(40)
4	patient04_E13_10	SAMN55070666	76739-10	4	2021-05-10	E13	bronchial aspirate	191	242760	6955635	65.71	93431	25270	23	79	30.1154	313	acsA(47)	aroE(8)	guaA(7)	mutL(6)	nuoD(8)	ppsA(11)	trpE(40)
4	patient04_E6_01	SAMN55070667	76723-1	4	2021-05-03	E6	sputum	184	297024	6951483	65.72	89983	26498	24	77	73.0473	313	acsA(47)	aroE(8)	guaA(7)	mutL(6)	nuoD(8)	ppsA(11)	trpE(40)
4	patient04_E6_02	SAMN55070668	76723-2	4	2021-05-03	E6	sputum	256	206782	6811960	65.73	57253	15112	35	118	73.3209	313	acsA(47)	aroE(8)	guaA(7)	mutL(6)	nuoD(8)	ppsA(11)	trpE(40)
4	patient04_E6_03	SAMN55070669	76723-3	4	2021-05-03	E6	sputum	189	268654	6908944	65.77	93431	23666	23	77	168.658	313	acsA(47)	aroE(8)	guaA(7)	mutL(6)	nuoD(8)	ppsA(11)	trpE(40)
4	patient04_E6_04	SAMN55070670	76723-4	4	2021-05-03	E6	sputum	169	293236	6937892	65.75	94198	29021	21	73	50.7575	313	acsA(47)	aroE(8)	guaA(7)	mutL(6)	nuoD(8)	ppsA(11)	trpE(40)
4	patient04_E6_05	SAMN55070671	76723-5	4	2021-05-03	E6	sputum	281	143859	6885263	65.78	53544	15411	42	131	77.1808	313	acsA(47)	aroE(8)	guaA(7)	mutL(6)	nuoD(8)	ppsA(11)	trpE(40)
4	patient04_E6_06	SAMN55074248	76723-6	4	2021-05-03	E6	sputum	157	596834	6665007	65.57	125846	32855	15	55	45.73	313	acsA(47)	aroE(8)	guaA(7)	mutL(6)	nuoD(8)	ppsA(11)	trpE(40)
4	patient04_E6_07	SAMN55070672	76723-7	4	2021-05-03	E6	sputum	181	292704	6924167	65.76	107228	23996	21	73	17.459	313	acsA(47)	aroE(8)	guaA(7)	mutL(6)	nuoD(8)	ppsA(11)	trpE(40)
4	patient04_E6_08	SAMN55070673	76723-8	4	2021-05-03	E6	sputum	174	297125	6938106	65.72	109889	26079	19	73	166.548	313	acsA(47)	aroE(8)	guaA(7)	mutL(6)	nuoD(8)	ppsA(11)	trpE(40)
4	patient04_E6_09	SAMN55070674	76723-9	4	2021-05-03	E6	sputum	171	292693	6919172	65.77	104454	30044	22	71	35.1866	313	acsA(47)	aroE(8)	guaA(7)	mutL(6)	nuoD(8)	ppsA(11)	trpE(40)
4	patient04_E6_10	SAMN55070675	76723-10	4	2021-05-03	E6	sputum	184	297024	6951483	65.72	89983	26498	24	77	73.0473	313	acsA(47)	aroE(8)	guaA(7)	mutL(6)	nuoD(8)	ppsA(11)	trpE(40)
4	patient04_E8_01	SAMN55070676	76731-8	4	2021-05-05	E8	sputum	162	297125	6852281	65.78	110026	26498	18	65	144.818	313	acsA(47)	aroE(8)	guaA(7)	mutL(6)	nuoD(8)	ppsA(11)	trpE(40)
4	patient04_E8_02	SAMN55070677	76731-9	4	2021-05-05	E8	sputum	211	285214	6828026	65.78	66958	20791	29	98	93.5766	313	acsA(47)	aroE(8)	guaA(7)	mutL(6)	nuoD(8)	ppsA(11)	trpE(40)
4	patient04_E8_03	SAMN55070678	76731-10	4	2021-05-05	E8	sputum	178	297042	6841961	65.78	98008	24387	23	75	21.3701	313	acsA(47)	aroE(8)	guaA(7)	mutL(6)	nuoD(8)	ppsA(11)	trpE(40)
4	patient04_E8_04	SAMN55070679	76731-11	4	2021-05-05	E8	sputum	227	232426	6913975	65.73	69590	19742	29	100	10.77	313	acsA(47)	aroE(8)	guaA(7)	mutL(6)	nuoD(8)	ppsA(11)	trpE(40)
4	patient04_E8_05	SAMN55070680	76731-12	4	2021-05-05	E8	sputum	175	272148	6931157	65.75	95340	26792	22	74	34.729	313	acsA(47)	aroE(8)	guaA(7)	mutL(6)	nuoD(8)	ppsA(11)	trpE(40)
4	patient04_E8_06	SAMN55070681	76731-13	4	2021-05-05	E8	sputum	170	334744	6853205	65.78	105695	28029	19	68	53.4868	313	acsA(47)	aroE(8)	guaA(7)	mutL(6)	nuoD(8)	ppsA(11)	trpE(40)
4	patient04_E8_07	SAMN55070682	76731-14	4	2021-05-05	E8	sputum	169	273347	6841622	65.78	108570	29021	20	67	23.8087	313	acsA(47)	aroE(8)	guaA(7)	mutL(6)	nuoD(8)	ppsA(11)	trpE(40)
4	patient04_E8_08	SAMN55070683	76731-15	4	2021-05-05	E8	sputum	174	355730	6926359	65.76	95614	26498	23	73	21.8084	313	acsA(47)	aroE(8)	guaA(7)	mutL(6)	nuoD(8)	ppsA(11)	trpE(40)
4	patient04_E8_09	SAMN55070684	76731-17	4	2021-05-05	E8	sputum	163	292693	6853815	65.78	111797	28029	18	64	58.1553	313	acsA(47)	aroE(8)	guaA(7)	mutL(6)	nuoD(8)	ppsA(11)	trpE(40)
4	patient04_E8_10	SAMN55070685	76731-18	4	2021-05-05	E8	sputum	166	273470	6846672	65.78	111797	30675	19	65	27.44	313	acsA(47)	aroE(8)	guaA(7)	mutL(6)	nuoD(8)	ppsA(11)	trpE(40)
10	patient10_E1_01	SAMN55070686	77008-1	10	2021-09-06	E1	sputum	95	432834	6509021	66.31	107867	47664	17	49	84.0088	4143	acsA(5)	aroE(151)	guaA(9)	mutL(20)	nuoD(1)	ppsA(10)	trpE(5)
10	patient10_E1_02	SAMN55070687	77008-2	10	2021-09-06	E1	sputum	101	432834	6508678	66.31	120995	44862	17	49	65.1582	4143	acsA(5)	aroE(151)	guaA(9)	mutL(20)	nuoD(1)	ppsA(10)	trpE(5)
10	patient10_E1_03	SAMN55070688	77008-3	10	2021-09-06	E1	sputum	91	432714	6515382	66.31	120697	48351	18	49	72.4685	4143	acsA(5)	aroE(151)	guaA(9)	mutL(20)	nuoD(1)	ppsA(10)	trpE(5)
10	patient10_E1_04	SAMN55070689	77008-4	10	2021-09-06	E1	sputum	101	384354	6506372	66.31	120185	43184	18	51	89.8139	4143	acsA(5)	aroE(151)	guaA(9)	mutL(20)	nuoD(1)	ppsA(10)	trpE(5)
10	patient10_E1_05	SAMN55070690	77008-5	10	2021-09-06	E1	sputum	92	422364	6389464	66.26	120995	47704	16	46	65.9883	4143	acsA(5)	aroE(151)	guaA(9)	mutL(20)	nuoD(1)	ppsA(10)	trpE(5)
10	patient10_E1_06	SAMN55070691	77008-6	10	2021-09-06	E1	sputum	104	384354	6504648	66.31	111681	43184	17	52	65.4282	4143	acsA(5)	aroE(151)	guaA(9)	mutL(20)	nuoD(1)	ppsA(10)	trpE(5)
10	patient10_E1_07	SAMN55070692	77008-7	10	2021-09-06	E1	sputum	102	422364	6506750	66.31	120185	43184	19	53	51.8968	4143	acsA(5)	aroE(151)	guaA(9)	mutL(20)	nuoD(1)	ppsA(10)	trpE(5)
10	patient10_E1_08	SAMN55070693	77008-8	10	2021-09-06	E1	sputum	116	445878	6329069	66.24	102372	40959	20	56	160.761	4143	acsA(5)	aroE(151)	guaA(9)	mutL(20)	nuoD(1)	ppsA(10)	trpE(5)
10	patient10_E1_09	SAMN55070694	77008-9	10	2021-09-06	E1	sputum	103	368920	6502117	66.31	105840	43184	20	53	52.7731	4143	acsA(5)	aroE(151)	guaA(9)	mutL(20)	nuoD(1)	ppsA(10)	trpE(5)
10	patient10_E1_10	SAMN55070695	77008-10	10	2021-09-06	E1	sputum	95	432834	6509021	66.31	107867	47664	17	49	84.0088	4143	acsA(5)	aroE(151)	guaA(9)	mutL(20)	nuoD(1)	ppsA(10)	trpE(5)
10	patient10_E2_01	SAMN55070696	77006-1	10	2021-09-07	E2	sputum	164	205394	6355134	66.27	88895	28173	25	78	88.458	4143	acsA(5)	aroE(151)	guaA(9)	mutL(20)	nuoD(1)	ppsA(10)	trpE(5)
10	patient10_E2_02	SAMN55070697	77006-2	10	2021-09-07	E2	sputum	115	344180	6364638	66.26	103487	36584	21	57	18.0792	4143	acsA(5)	aroE(151)	guaA(9)	mutL(20)	nuoD(1)	ppsA(10)	trpE(5)
10	patient10_E2_03	SAMN55070698	77006-3B	10	2021-09-07	E2	sputum	98	422364	6339850	66.24	107311	43181	17	49	44.9091	4143	acsA(5)	aroE(151)	guaA(9)	mutL(20)	nuoD(1)	ppsA(10)	trpE(5)
10	patient10_E2_04	SAMN55070699	77006-4	10	2021-09-07	E2	sputum	126	375856	6364583	66.26	104390	38099	19	56	14.6534	4143	acsA(5)	aroE(151)	guaA(9)	mutL(20)	nuoD(1)	ppsA(10)	trpE(5)
10	patient10_E2_05	SAMN55070700	77006-5B	10	2021-09-07	E2	sputum	92	384354	6391865	66.27	120995	48352	17	48	105.332	4143	acsA(5)	aroE(151)	guaA(9)	mutL(20)	nuoD(1)	ppsA(10)	trpE(5)
10	patient10_E2_06	SAMN55070701	77006-6	10	2021-09-07	E2	sputum	99	433044	6385082	66.26	120995	39858	16	49	59.2842	4143	acsA(5)	aroE(151)	guaA(9)	mutL(20)	nuoD(1)	ppsA(10)	trpE(5)
10	patient10_E2_07	SAMN55070702	77006-7	10	2021-09-07	E2	sputum	94	433010	6388257	66.26	132242	44876	15	46	51.5355	4143	acsA(5)	aroE(151)	guaA(9)	mutL(20)	nuoD(1)	ppsA(10)	trpE(5)
10	patient10_E2_08	SAMN55070703	77006-8	10	2021-09-07	E2	sputum	117	375781	6364463	66.26	91628	42197	20	58	18.6949	4143	acsA(5)	aroE(151)	guaA(9)	mutL(20)	nuoD(1)	ppsA(10)	trpE(5)
10	patient10_E2_09	SAMN55070704	77006-9	10	2021-09-07	E2	sputum	96	384354	6388199	66.26	126690	48845	17	48	55.2404	4143	acsA(5)	aroE(151)	guaA(9)	mutL(20)	nuoD(1)	ppsA(10)	trpE(5)
10	patient10_E2_10	SAMN55070705	77006-10B	10	2021-09-07	E2	sputum	164	205394	6355134	66.27	88895	28173	25	78	88.458	4143	acsA(5)	aroE(151)	guaA(9)	mutL(20)	nuoD(1)	ppsA(10)	trpE(5)
10	patient10_E3_01	SAMN55070706	77004-1	10	2021-09-08	E3	sputum	105	375856	6372663	66.28	105985	43184	19	52	19.8061	4143	acsA(5)	aroE(151)	guaA(9)	mutL(20)	nuoD(1)	ppsA(10)	trpE(5)
10	patient10_E3_02	SAMN55070707	77004-2	10	2021-09-08	E3	sputum	97	381904	6346344	66.24	105430	48845	17	48	55.4059	4143	acsA(5)	aroE(151)	guaA(9)	mutL(20)	nuoD(1)	ppsA(10)	trpE(5)
10	patient10_E3_03	SAMN55070708	77004-3	10	2021-09-08	E3	sputum	122	375856	6365502	66.28	101281	36100	20	60	147.504	4143	acsA(5)	aroE(151)	guaA(9)	mutL(20)	nuoD(1)	ppsA(10)	trpE(5)
10	patient10_E3_04	SAMN55070709	77004-4	10	2021-09-08	E3	sputum	99	375781	6379304	66.28	126690	45612	17	48	39.8108	4143	acsA(5)	aroE(151)	guaA(9)	mutL(20)	nuoD(1)	ppsA(10)	trpE(5)
10	patient10_E3_05	SAMN55070710	77004-5	10	2021-09-08	E3	sputum	123	414088	6332578	66.24	111681	32279	18	56	19.3531	4143	acsA(5)	aroE(151)	guaA(9)	mutL(20)	nuoD(1)	ppsA(10)	trpE(5)
10	patient10_E3_06	SAMN55070711	77004-6	10	2021-09-08	E3	sputum	102	381904	6372931	66.28	104385	44858	17	50	32.1	4143	acsA(5)	aroE(151)	guaA(9)	mutL(20)	nuoD(1)	ppsA(10)	trpE(5)
10	patient10_E3_07	SAMN55070712	77004-7.1	10	2021-09-08	E3	sputum	120	375781	6365327	66.28	96919	43184	22	59	147.437	4143	acsA(5)	aroE(151)	guaA(9)	mutL(20)	nuoD(1)	ppsA(10)	trpE(5)
10	patient10_E3_08	SAMN55070713	77004-8	10	2021-09-08	E3	sputum	108	422358	6377251	66.28	107819	43184	18	50	41.8522	4143	acsA(5)	aroE(151)	guaA(9)	mutL(20)	nuoD(1)	ppsA(10)	trpE(5)
10	patient10_E3_09	SAMN55070714	77004-9	10	2021-09-08	E3	sputum	92	388834	6392938	66.28	127432	48043	15	46	130.226	4143	acsA(5)	aroE(151)	guaA(9)	mutL(20)	nuoD(1)	ppsA(10)	trpE(5)
10	patient10_E3_10	SAMN55070715	77004-10	10	2021-09-08	E3	sputum	93	384048	6389301	66.26	120741	58604	16	45	36.7914	4143	acsA(5)	aroE(151)	guaA(9)	mutL(20)	nuoD(1)	ppsA(10)	trpE(5)
10	patient10_E4_01	SAMN55070716	77309-1	10	2021-09-09	E4	sputum	82	432834	6390018	66.28	157698	55798	14	42	75.658	4143	acsA(5)	aroE(151)	guaA(9)	mutL(20)	nuoD(1)	ppsA(10)	trpE(5)
10	patient10_E4_02	SAMN55070717	77309-2-2	10	2021-09-09	E4	sputum	92	384354	6388832	66.28	107714	44799	19	52	66.5058	4143	acsA(5)	aroE(151)	guaA(9)	mutL(20)	nuoD(1)	ppsA(10)	trpE(5)
10	patient10_E4_03	SAMN55070718	77309-3-2	10	2021-09-09	E4	sputum	94	341284	6358670	66.24	126690	44868	16	48	80.2764	4143	acsA(5)	aroE(151)	guaA(9)	mutL(20)	nuoD(1)	ppsA(10)	trpE(5)
19	patient19_E1_01	SAMN55070719	77944-1	19	2023-01-31	E1	sputum	62	506382	6359796	66.54	192393	58739	10	32	114.434	865	acsA(15)	aroE(5)	guaA(83)	mutL(11)	nuoD(4)	ppsA(4)	TrpE(7)
19	patient19_E1_02	SAMN55070720	77944-2	19	2023-01-31	E1	sputum	68	506262	6352749	66.55	192400	48410	10	35	52.1699	865	acsA(15)	aroE(5)	guaA(83)	mutL(11)	nuoD(4)	ppsA(4)	TrpE(7)
19	patient19_E1_03	SAMN55070721	77944-3	19	2023-01-31	E1	sputum	61	388314	6362127	66.54	192051	55236	11	34	126.513	865	acsA(15)	aroE(5)	guaA(83)	mutL(11)	nuoD(4)	ppsA(4)	TrpE(7)
19	patient19_E1_04	SAMN55070722	77944-4	19	2023-01-31	E1	sputum	67	376993	6354383	66.55	192051	52519	12	35	79.7584	865	acsA(15)	aroE(5)	guaA(83)	mutL(11)	nuoD(4)	ppsA(4)	TrpE(7)
19	patient19_E1_05	SAMN55070723	77944-5	19	2023-01-31	E1	sputum	69	390971	6356409	66.54	174314	52519	11	35	134.984	865	acsA(15)	aroE(5)	guaA(83)	mutL(11)	nuoD(4)	ppsA(4)	TrpE(7)
19	patient19_E1_06	SAMN55070724	77944-6	19	2023-01-31	E1	sputum	69	388314	6366672	66.52	189394	55236	12	34	84.901	865	acsA(15)	aroE(5)	guaA(83)	mutL(11)	nuoD(4)	ppsA(4)	TrpE(7)
19	patient19_E1_07	SAMN55070725	77944-7	19	2023-01-31	E1	sputum	65	388314	6358836	66.54	192393	52519	11	34	93.8758	865	acsA(15)	aroE(5)	guaA(83)	mutL(11)	nuoD(4)	ppsA(4)	TrpE(7)
19	patient19_E1_08	SAMN55070726	77944-8	19	2023-01-31	E1	sputum	61	430366	6360346	66.54	192393	55236	11	33	133.95	865	acsA(15)	aroE(5)	guaA(83)	mutL(11)	nuoD(4)	ppsA(4)	TrpE(7)
19	patient19_E1_09	SAMN55070727	77944-9	19	2023-01-31	E1	sputum	64	386190	6307016	66.56	197508	52519	10	34	93.6744	865	acsA(15)	aroE(5)	guaA(83)	mutL(11)	nuoD(4)	ppsA(4)	TrpE(7)
19	patient19_E1_10	SAMN55070728	77944-10	19	2023-01-31	E1	sputum	62	506382	6359796	66.54	192393	58739	10	32	114.434	865	acsA(15)	aroE(5)	guaA(83)	mutL(11)	nuoD(4)	ppsA(4)	TrpE(7)
19	patient19_E2_01	SAMN55070729	77949-1	19	2023-02-01	E2	sputum	66	388314	6360620	66.54	174314	53098	12	37	106.379	865	acsA(15)	aroE(5)	guaA(83)	mutL(11)	nuoD(4)	ppsA(4)	TrpE(7)
19	patient19_E2_02	SAMN55070730	77949-2	19	2023-02-01	E2	sputum	72	377491	6349043	66.54	192051	48280	12	37	36.8633	865	acsA(15)	aroE(5)	guaA(83)	mutL(11)	nuoD(4)	ppsA(4)	TrpE(7)
19	patient19_E2_03	SAMN55070731	77949-3	19	2023-02-01	E2	sputum	67	420854	6354288	66.54	186853	50645	11	36	67.5721	865	acsA(15)	aroE(5)	guaA(83)	mutL(11)	nuoD(4)	ppsA(4)	TrpE(7)
19	patient19_E2_04	SAMN55070732	77949-4	19	2023-02-01	E2	sputum	72	390971	6352769	66.55	186984	52519	13	39	85.4073	865	acsA(15)	aroE(5)	guaA(83)	mutL(11)	nuoD(4)	ppsA(4)	TrpE(7)
19	patient19_E2_05	SAMN55070733	77949-5	19	2023-02-01	E2	sputum	70	377978	6355572	66.54	182471	52519	13	38	78.4308	865	acsA(15)	aroE(5)	guaA(83)	mutL(11)	nuoD(4)	ppsA(4)	TrpE(7)
19	patient19_E2_06	SAMN55070734	77949-7	19	2023-02-01	E2	sputum	68	388314	6356401	66.54	174314	48328	12	38	69.8124	865	acsA(15)	aroE(5)	guaA(83)	mutL(11)	nuoD(4)	ppsA(4)	TrpE(7)
19	patient19_E2_07	SAMN55070735	77949-8	19	2023-02-01	E2	sputum	72	506367	6361168	66.52	241165	53098	10	34	47.4298	865	acsA(15)	aroE(5)	guaA(83)	mutL(11)	nuoD(4)	ppsA(4)	TrpE(7)
19	patient19_E2_08	SAMN55070736	77949-9	19	2023-02-01	E2	sputum	66	420854	6355560	66.54	174314	58584	12	35	56.3944	865	acsA(15)	aroE(5)	guaA(83)	mutL(11)	nuoD(4)	ppsA(4)	TrpE(7)
19	patient19_E2_09	SAMN55070737	77949-10	19	2023-02-01	E2	sputum	66	388314	6360620	66.54	174314	53098	12	37	106.379	865	acsA(15)	aroE(5)	guaA(83)	mutL(11)	nuoD(4)	ppsA(4)	TrpE(7)
19	patient19_E2_10	SAMN55070738	77949-11	19	2023-02-01	E2	sputum	66	506391	6357653	66.54	192400	55662	10	33	87.0742	865	acsA(15)	aroE(5)	guaA(83)	mutL(11)	nuoD(4)	ppsA(4)	TrpE(7)
19	patient19_E3_01	SAMN55070739	77952-1	19	2023-02-02	E3	sputum	63	506381	6360545	66.54	191791	55236	10	33	95.1385	865	acsA(15)	aroE(5)	guaA(83)	mutL(11)	nuoD(4)	ppsA(4)	TrpE(7)
19	patient19_E3_02	SAMN55070740	77952-2	19	2023-02-02	E3	sputum	60	506382	6357091	66.54	192023	62002	11	32	68.4852	865	acsA(15)	aroE(5)	guaA(83)	mutL(11)	nuoD(4)	ppsA(4)	TrpE(7)
19	patient19_E3_03	SAMN55070741	77952-3	19	2023-02-02	E3	sputum	61	506390	6358271	66.54	192400	55236	10	33	62.7236	865	acsA(15)	aroE(5)	guaA(83)	mutL(11)	nuoD(4)	ppsA(4)	TrpE(7)

## Sheet: S4_sequencing-AMR
Isolate ID	NUM_FOUND	ArmR	FosA	MexA	MexB	MexC	MexD	MexE	MexF	MexG	MexH	MexI	MexJ	MexK	MexL	MexV	MexW	MuxA	MuxB	MuxC	OXA-486	OpmB	OpmD	OpmH	OprJ	OprM	OprN	ParR	ParS	PmpM	Pseudomonas_aeruginosa_CpxR	Pseudomonas_aeruginosa_emrE	Pseudomonas_aeruginosa_soxR	QnrB5	TriA	TriB	TriC	YajC	aph(3')-IIb	arnA	basS	bcr-1	blaOXA-1024	blaOXA-396	blaOXA-488	blaPDC-22	blaPDC-37	blaPDC-374	catB7
patient03_E1_01	53	100.00	.	100.00	100.00	100.00	99.97	100.00	100.00	100.00	100.00	100.00	100.00	100.00	100.00	100.00	100.00	100.00	100.00	100.00	.	100.00	100.00	100.00	100.00	92.52	100.00	100.00	100.00	100.00	100.00	100.00	100.00	.	100.00	100.00	100.00	100.00	100.00	100.00	100.00	100.00	.	100.00	.	.	.	100.00	100.00
patient03_E1_02	53	100.00	.	100.00	100.00	100.00	99.97	100.00	100.00	100.00	100.00	100.00	100.00	100.00	100.00	100.00	100.00	100.00	100.00	100.00	.	100.00	100.00	100.00	100.00	92.52	100.00	100.00	100.00	100.00	100.00	100.00	100.00	.	100.00	100.00	100.00	100.00	100.00	100.00	100.00	100.00	.	100.00	.	.	.	100.00	100.00
patient03_E1_03	53	100.00	.	100.00	100.00	100.00	99.97	100.00	100.00	100.00	100.00	100.00	100.00	100.00	100.00	100.00	100.00	100.00	100.00	100.00	.	100.00	100.00	100.00	100.00	92.52	100.00	100.00	100.00	100.00	100.00	100.00	100.00	.	100.00	100.00	100.00	100.00	100.00	100.00	100.00	100.00	.	100.00	.	.	.	100.00	100.00
patient03_E1_04	53	100.00	.	100.00	100.00	100.00	99.97	100.00	100.00	100.00	100.00	100.00	100.00	100.00	100.00	100.00	100.00	100.00	100.00	100.00	.	100.00	100.00	100.00	100.00	92.52	100.00	100.00	100.00	100.00	100.00	100.00	100.00	.	100.00	100.00	100.00	100.00	100.00	100.00	100.00	100.00	.	100.00	.	.	.	100.00	100.00
patient03_E1_05	53	100.00	.	100.00	100.00	100.00	99.97	100.00	100.00	100.00	100.00	100.00	100.00	100.00	100.00	100.00	100.00	100.00	100.00	100.00	.	100.00	100.00	100.00	100.00	92.25	100.00	100.00	100.00	100.00	100.00	100.00	100.00	.	100.00	100.00	100.00	100.00	100.00	100.00	100.00	100.00	.	100.00	.	.	.	100.00	100.00
patient03_E1_06	53	100.00	.	100.00	100.00	100.00	99.97	100.00	100.00	100.00	100.00	100.00	100.00	100.00	100.00	100.00	100.00	100.00	100.00	100.00	.	100.00	100.00	100.00	100.00	92.52	100.00	100.00	100.00	100.00	100.00	100.00	100.00	.	100.00	100.00	100.00	100.00	100.00	100.00	100.00	100.00	.	100.00	.	.	.	100.00	100.00
patient03_E1_07	53	100.00	.	100.00	100.00	100.00	99.97	100.00	100.00	100.00	100.00	100.00	100.00	100.00	100.00	100.00	100.00	100.00	100.00	100.00	.	100.00	100.00	100.00	100.00	92.52	100.00	100.00	100.00	100.00	100.00	100.00	100.00	.	100.00	100.00	100.00	100.00	100.00	100.00	100.00	100.00	.	100.00	.	.	.	100.00	100.00
patient03_E1_08	53	100.00	.	100.00	100.00	100.00	99.97	100.00	100.00	100.00	100.00	100.00	100.00	100.00	100.00	100.00	100.00	100.00	100.00	100.00	.	100.00	100.00	100.00	100.00	92.52	100.00	100.00	100.00	100.00	100.00	100.00	100.00	.	100.00	100.00	100.00	100.00	100.00	100.00	100.00	100.00	.	100.00	.	.	.	100.00	100.00
patient03_E1_09	53	100.00	.	100.00	100.00	100.00	99.97	100.00	100.00	100.00	100.00	100.00	100.00	100.00	100.00	100.00	100.00	100.00	100.00	100.00	.	100.00	100.00	100.00	100.00	92.52	100.00	100.00	100.00	100.00	100.00	100.00	100.00	.	100.00	100.00	100.00	100.00	100.00	100.00	100.00	100.00	.	100.00	.	.	.	100.00	100.00
patient03_E1_10	53	100.00	.	100.00	100.00	100.00	99.97	100.00	100.00	100.00	100.00	100.00	100.00	100.00	100.00	100.00	100.00	100.00	100.00	100.00	.	100.00	100.00	100.00	100.00	92.52	100.00	100.00	100.00	100.00	100.00	100.00	100.00	.	100.00	100.00	100.00	100.00	100.00	100.00	100.00	100.00	.	100.00	.	.	.	100.00	100.00
patient03_E2_01	53	100.00	.	100.00	100.00	100.00	99.97	100.00	100.00	100.00	100.00	100.00	100.00	100.00	100.00	100.00	100.00	100.00	100.00	100.00	.	100.00	100.00	100.00	100.00	92.46	100.00	100.00	100.00	100.00	100.00	100.00	100.00	.	100.00	100.00	100.00	100.00	100.00	100.00	100.00	100.00	.	100.00	.	.	.	100.00	100.00
patient03_F6_01	53	100.00	.	100.00	100.00	100.00	99.97	100.00	100.00	100.00	100.00	100.00	100.00	100.00	100.00	100.00	100.00	100.00	100.00	100.00	.	100.00	100.00	100.00	100.00	92.52	100.00	100.00	100.00	100.00	100.00	100.00	100.00	.	100.00	100.00	100.00	100.00	100.00	100.00	100.00	100.00	.	100.00	.	.	.	100.00	100.00
patient03_F6_02	53	100.00	.	100.00	100.00	100.00	99.97	100.00	100.00	100.00	100.00	100.00	100.00	100.00	100.00	100.00	100.00	100.00	100.00	100.00	.	100.00	100.00	100.00	100.00	92.52	100.00	100.00	100.00	100.00	100.00	100.00	100.00	.	100.00	100.00	100.00	100.00	100.00	100.00	100.00	100.00	.	100.00	.	.	.	100.00	100.00
patient03_F6_03	53	100.00	.	100.00	100.00	100.00	99.97	100.00	100.00	100.00	100.00	100.00	100.00	100.00	100.00	100.00	100.00	100.00	100.00	100.00	.	100.00	100.00	100.00	100.00	92.52	100.00	100.00	100.00	100.00	100.00	100.00	100.00	.	100.00	100.00	100.00	100.00	100.00	100.00	100.00	100.00	.	100.00	.	.	.	100.00	100.00
patient03_F6_04	53	100.00	.	100.00	100.00	100.00	99.97	100.00	100.00	100.00	100.00	100.00	100.00	100.00	100.00	100.00	100.00	100.00	100.00	100.00	.	100.00	100.00	100.00	100.00	92.52	100.00	100.00	100.00	100.00	100.00	100.00	100.00	.	100.00	100.00	100.00	100.00	100.00	100.00	100.00	100.00	.	100.00	.	.	.	100.00	100.00
patient03_F6_05	53	100.00	.	100.00	100.00	100.00	99.97	100.00	100.00	100.00	100.00	100.00	100.00	100.00	100.00	100.00	100.00	100.00	100.00	100.00	.	100.00	100.00	100.00	100.00	92.52	100.00	100.00	100.00	100.00	100.00	100.00	100.00	.	100.00	100.00	100.00	100.00	100.00	100.00	100.00	100.00	.	100.00	.	.	.	100.00	100.00
patient03_F6_06	53	100.00	.	100.00	99.97	100.00	99.97	100.00	100.00	100.00	100.00	100.00	100.00	100.00	100.00	100.00	100.00	100.00	100.00	100.00	.	100.00	100.00	100.00	100.00	100.00	100.00	100.00	100.00	100.00	100.00	100.00	100.00	.	100.00	100.00	100.00	100.00	100.00	100.00	100.00	100.00	.	100.00	.	.	.	100.00	100.00
patient03_F6_07	53	100.00	.	100.00	100.00	100.00	99.97	100.00	100.00	100.00	100.00	100.00	100.00	100.00	100.00	100.00	100.00	100.00	100.00	100.00	.	100.00	100.00	100.00	100.00	92.52	100.00	100.00	100.00	100.00	100.00	100.00	100.00	.	100.00	100.00	100.00	100.00	100.00	100.00	100.00	100.00	.	100.00	.	.	.	100.00	100.00
patient03_F6_08	53	100.00	.	100.00	100.00	100.00	99.97	100.00	100.00	100.00	100.00	100.00	100.00	100.00	100.00	100.00	100.00	100.00	100.00	100.00	.	100.00	100.00	100.00	100.00	92.52	100.00	100.00	100.00	100.00	100.00	100.00	100.00	.	100.00	100.00	100.00	100.00	100.00	100.00	100.00	100.00	.	100.00	.	.	.	100.00	100.00
patient03_F6_09	52	100.00	.	100.00	.	100.00	99.97	100.00	100.00	100.00	100.00	100.00	100.00	100.00	100.00	100.00	100.00	100.00	100.00	100.00	.	100.00	100.00	100.00	100.00	92.52	100.00	100.00	100.00	100.00	100.00	100.00	100.00	.	100.00	100.00	100.00	100.00	100.00	100.00	100.00	100.00	.	100.00	.	.	.	100.00	100.00
patient03_F6_10	53	100.00	.	100.00	100.00	100.00	99.97	100.00	100.00	100.00	100.00	100.00	100.00	100.00	100.00	100.00	100.00	100.00	100.00	100.00	.	100.00	100.00	100.00	100.00	92.52	100.00	100.00	100.00	100.00	100.00	100.00	100.00	.	100.00	100.00	100.00	100.00	100.00	100.00	100.00	100.00	.	100.00	.	.	.	100.00	100.00
patient04_E1_01	51	100.00	100.00	100.00	100.00	100.00	99.97	100.00	100.00	100.00	100.00	100.00	100.00	100.00	100.00	100.00	100.00	100.00	100.00	100.00	.	100.00	100.00	100.00	100.00	100.00	100.00	100.00	100.00	100.00	100.00	100.00	100.00	.	100.00	100.00	100.00	100.00	100.00	100.00	100.00	100.00	.	.	100.00	.	100.00	.	.
patient04_E1_02	51	100.00	100.00	100.00	100.00	100.00	99.97	100.00	100.00	100.00	100.00	100.00	100.00	100.00	100.00	100.00	100.00	100.00	100.00	100.00	.	100.00	100.00	100.00	100.00	100.00	100.00	100.00	100.00	100.00	100.00	100.00	100.00	.	100.00	100.00	100.00	100.00	100.00	100.00	100.00	100.00	.	.	100.00	.	100.00	.	.
patient04_E1_03	51	100.00	100.00	100.00	100.00	100.00	99.97	100.00	100.00	100.00	100.00	100.00	100.00	100.00	100.00	100.00	100.00	100.00	100.00	100.00	.	100.00	100.00	100.00	100.00	100.00	100.00	100.00	100.00	100.00	100.00	100.00	100.00	.	100.00	100.00	100.00	100.00	100.00	100.00	100.00	100.00	.	.	100.00	.	100.00	.	.
patient04_E1_04	51	100.00	100.00	100.00	99.52	100.00	99.97	100.00	100.00	100.00	100.00	100.00	100.00	100.00	100.00	100.00	100.00	100.00	100.00	100.00	.	100.00	100.00	100.00	100.00	92.52	100.00	100.00	100.00	100.00	100.00	100.00	100.00	.	100.00	100.00	100.00	100.00	100.00	100.00	100.00	100.00	.	.	100.00	.	100.00	.	.
patient04_E1_05	50	100.00	100.00	100.00	99.94	100.00	99.97	100.00	100.00	100.00	100.00	100.00	100.00	100.00	100.00	100.00	100.00	100.00	100.00	100.00	.	100.00	100.00	100.00	100.00	92.52	100.00	100.00	100.00	100.00	100.00	100.00	.	.	100.00	100.00	100.00	100.00	100.00	100.00	100.00	100.00	.	.	100.00	.	100.00	.	.
patient04_E1_06	51	100.00	100.00	100.00	100.00	100.00	99.97	100.00	100.00	100.00	100.00	100.00	100.00	100.00	100.00	100.00	100.00	100.00	100.00	100.00	.	100.00	100.00	100.00	100.00	100.00	100.00	100.00	100.00	100.00	100.00	100.00	100.00	.	100.00	100.00	100.00	100.00	100.00	100.00	100.00	100.00	.	.	100.00	.	100.00	.	.
patient04_E1_07	51	100.00	100.00	100.00	100.00	100.00	99.97	100.00	100.00	100.00	100.00	100.00	100.00	100.00	100.00	100.00	100.00	100.00	100.00	100.00	.	100.00	100.00	100.00	100.00	100.00	100.00	100.00	100.00	100.00	100.00	100.00	100.00	.	100.00	100.00	100.00	100.00	100.00	100.00	100.00	100.00	.	.	100.00	.	100.00	.	.
patient04_E1_08	51	100.00	100.00	100.00	100.00	100.00	99.97	100.00	100.00	100.00	100.00	100.00	100.00	100.00	100.00	100.00	100.00	100.00	100.00	100.00	.	100.00	100.00	100.00	100.00	100.00	100.00	100.00	100.00	100.00	100.00	100.00	100.00	.	100.00	100.00	100.00	100.00	100.00	100.00	100.00	100.00	.	.	100.00	.	100.00	.	.
patient04_E1_09	51	100.00	100.00	100.00	100.00	100.00	99.97	100.00	100.00	100.00	100.00	100.00	100.00	100.00	100.00	100.00	100.00	100.00	100.00	100.00	.	100.00	100.00	100.00	100.00	100.00	100.00	100.00	100.00	100.00	100.00	100.00	100.00	.	100.00	100.00	100.00	100.00	100.00	100.00	100.00	100.00	.	.	100.00	.	100.00	.	.
patient04_E1_10	51	100.00	100.00	100.00	100.00	100.00	99.97	100.00	100.00	100.00	100.00	100.00	100.00	100.00	100.00	100.00	100.00	100.00	100.00	100.00	.	100.00	100.00	100.00	100.00	100.00	100.00	100.00	100.00	100.00	100.00	100.00	100.00	.	100.00	100.00	100.00	100.00	100.00	100.00	100.00	100.00	.	.	100.00	.	100.00	.	.
patient04_E13_01	51	100.00	100.00	100.00	100.00	100.00	99.97	100.00	100.00	100.00	100.00	100.00	100.00	100.00	100.00	100.00	100.00	100.00	100.00	100.00	.	100.00	100.00	100.00	100.00	92.52	100.00	100.00	100.00	100.00	100.00	100.00	100.00	.	100.00	100.00	100.00	100.00	100.00	100.00	100.00	100.00	.	.	100.00	.	100.00	.	.
patient04_E13_02	51	100.00	100.00	100.00	100.00	100.00	99.97	100.00	100.00	100.00	100.00	100.00	100.00	100.00	100.00	100.00	100.00	100.00	100.00	100.00	.	100.00	100.00	100.00	100.00	92.52	100.00	100.00	100.00	100.00	100.00	100.00	100.00	.	100.00	100.00	100.00	100.00	100.00	100.00	100.00	100.00	.	.	100.00	.	100.00	.	.
patient04_E13_03	51	100.00	100.00	100.00	100.00	100.00	99.97	100.00	100.00	100.00	100.00	100.00	100.00	100.00	100.00	100.00	100.00	100.00	100.00	100.00	.	100.00	100.00	100.00	100.00	92.52	100.00	100.00	100.00	100.00	100.00	100.00	100.00	.	100.00	100.00	100.00	100.00	100.00	100.00	100.00	100.00	.	.	100.00	.	100.00	.	.
patient04_E13_04	51	100.00	100.00	100.00	100.00	100.00	99.97	100.00	100.00	100.00	100.00	100.00	100.00	100.00	100.00	100.00	100.00	100.00	100.00	100.00	.	100.00	100.00	100.00	100.00	92.18	100.00	100.00	100.00	100.00	100.00	100.00	100.00	.	100.00	100.00	100.00	100.00	100.00	100.00	100.00	100.00	.	.	100.00	.	100.00	.	.
patient04_E13_05	51	100.00	100.00	100.00	100.00	100.00	99.97	100.00	100.00	100.00	100.00	100.00	100.00	100.00	100.00	100.00	100.00	100.00	100.00	100.00	.	100.00	100.00	100.00	100.00	91.98	100.00	100.00	100.00	100.00	100.00	100.00	100.00	.	100.00	100.00	100.00	100.00	100.00	100.00	100.00	100.00	.	.	100.00	.	100.00	.	.
patient04_E13_06	51	100.00	100.00	100.00	100.00	100.00	99.97	100.00	100.00	100.00	100.00	100.00	100.00	100.00	100.00	100.00	100.00	100.00	100.00	100.00	.	100.00	100.00	100.00	100.00	92.52	100.00	100.00	100.00	100.00	100.00	100.00	100.00	.	100.00	100.00	100.00	100.00	100.00	100.00	100.00	100.00	.	.	100.00	.	100.00	.	.
patient04_E13_07	51	100.00	100.00	100.00	100.00	100.00	99.97	100.00	100.00	100.00	100.00	100.00	100.00	100.00	100.00	100.00	100.00	100.00	100.00	100.00	.	100.00	100.00	100.00	100.00	92.52	100.00	100.00	100.00	100.00	100.00	100.00	100.00	.	100.00	100.00	100.00	100.00	100.00	100.00	100.00	100.00	.	.	100.00	.	100.00	.	.
patient04_E13_08	51	100.00	100.00	100.00	100.00	100.00	99.97	100.00	100.00	100.00	100.00	100.00	100.00	100.00	100.00	100.00	100.00	100.00	100.00	100.00	.	100.00	100.00	100.00	100.00	92.32	100.00	100.00	100.00	100.00	100.00	100.00	100.00	.	100.00	100.00	100.00	100.00	100.00	100.00	100.00	100.00	.	.	100.00	.	100.00	.	.
patient04_E13_09	51	100.00	100.00	100.00	100.00	100.00	99.97	100.00	100.00	100.00	100.00	100.00	100.00	100.00	100.00	100.00	100.00	100.00	100.00	100.00	.	100.00	100.00	100.00	100.00	92.52	100.00	100.00	100.00	100.00	100.00	100.00	100.00	.	100.00	100.00	100.00	100.00	100.00	100.00	100.00	100.00	.	.	100.00	.	100.00	.	.
patient04_E13_10	51	100.00	100.00	100.00	100.00	100.00	99.97	100.00	100.00	100.00	100.00	100.00	100.00	100.00	100.00	100.00	100.00	100.00	100.00	100.00	.	100.00	100.00	100.00	100.00	92.52	100.00	100.00	100.00	100.00	100.00	100.00	100.00	.	100.00	100.00	100.00	100.00	100.00	100.00	100.00	100.00	.	.	100.00	.	100.00	.	.
patient04_E6_01	51	100.00	100.00	100.00	100.00	100.00	99.97	100.00	100.00	100.00	100.00	100.00	100.00	100.00	100.00	100.00	100.00	100.00	100.00	100.00	.	100.00	100.00	100.00	100.00	92.52	100.00	100.00	100.00	100.00	100.00	100.00	100.00	.	100.00	100.00	100.00	100.00	100.00	100.00	100.00	100.00	.	.	100.00	.	100.00	.	.
patient04_E6_02	51	100.00	100.00	100.00	100.00	100.00	99.97	100.00	100.00	100.00	100.00	100.00	100.00	100.00	100.00	100.00	100.00	100.00	88.28	100.00	.	100.00	100.00	100.00	100.00	91.15	100.00	100.00	100.00	100.00	100.00	100.00	100.00	.	100.00	100.00	100.00	100.00	100.00	100.00	100.00	100.00	.	.	100.00	.	100.00	.	.
patient04_E6_03	51	100.00	100.00	100.00	100.00	100.00	99.97	100.00	100.00	100.00	100.00	100.00	100.00	100.00	100.00	100.00	100.00	100.00	100.00	100.00	.	100.00	100.00	100.00	100.00	92.52	100.00	100.00	100.00	100.00	100.00	100.00	100.00	.	100.00	100.00	100.00	100.00	100.00	100.00	100.00	100.00	.	.	100.00	.	100.00	.	.
patient04_E6_04	51	100.00	100.00	100.00	100.00	100.00	99.97	100.00	100.00	100.00	100.00	100.00	100.00	100.00	100.00	100.00	100.00	100.00	100.00	100.00	.	100.00	100.00	100.00	100.00	92.52	100.00	100.00	100.00	100.00	100.00	100.00	100.00	.	100.00	100.00	100.00	100.00	100.00	100.00	100.00	100.00	.	.	100.00	.	100.00	.	.
patient04_E6_05	51	100.00	100.00	100.00	100.00	100.00	99.97	100.00	100.00	100.00	100.00	100.00	100.00	100.00	100.00	100.00	100.00	99.69	86.78	100.00	.	100.00	100.00	100.00	100.00	100.00	100.00	100.00	100.00	100.00	100.00	100.00	100.00	.	100.00	100.00	100.00	100.00	100.00	100.00	100.00	100.00	.	.	100.00	.	100.00	.	.
patient04_E6_06	50	100.00	100.00	100.00	100.00	100.00	99.97	100.00	100.00	100.00	100.00	100.00	100.00	100.00	100.00	100.00	100.00	100.00	100.00	100.00	.	100.00	100.00	100.00	100.00	100.00	100.00	100.00	100.00	100.00	100.00	100.00	.	.	100.00	100.00	100.00	100.00	100.00	100.00	100.00	100.00	.	.	100.00	.	100.00	.	.
patient04_E6_07	51	100.00	100.00	100.00	100.00	100.00	99.97	100.00	100.00	100.00	100.00	100.00	100.00	100.00	100.00	100.00	100.00	100.00	100.00	100.00	.	100.00	100.00	100.00	100.00	92.52	100.00	100.00	100.00	100.00	100.00	100.00	100.00	.	100.00	100.00	100.00	100.00	100.00	100.00	100.00	100.00	.	.	100.00	.	100.00	.	.
patient04_E6_08	51	100.00	100.00	100.00	100.00	100.00	99.97	100.00	100.00	100.00	100.00	100.00	100.00	100.00	100.00	100.00	100.00	100.00	100.00	100.00	.	100.00	100.00	100.00	100.00	92.52	100.00	100.00	100.00	100.00	100.00	100.00	100.00	.	100.00	100.00	100.00	100.00	100.00	100.00	100.00	100.00	.	.	100.00	.	100.00	.	.
patient04_E6_09	51	100.00	100.00	100.00	100.00	100.00	99.97	100.00	100.00	100.00	100.00	100.00	100.00	100.00	100.00	100.00	100.00	100.00	100.00	100.00	.	100.00	100.00	100.00	100.00	92.52	100.00	100.00	100.00	100.00	100.00	100.00	100.00	.	100.00	100.00	100.00	100.00	100.00	100.00	100.00	100.00	.	.	100.00	.	100.00	.	.
patient04_E6_10	51	100.00	100.00	100.00	100.00	100.00	99.97	100.00	100.00	100.00	100.00	100.00	100.00	100.00	100.00	100.00	100.00	100.00	100.00	100.00	.	100.00	100.00	100.00	100.00	92.52	100.00	100.00	100.00	100.00	100.00	100.00	100.00	.	100.00	100.00	100.00	100.00	100.00	100.00	100.00	100.00	.	.	100.00	.	100.00	.	.
patient04_E8_01	51	100.00	100.00	100.00	100.00	100.00	99.97	100.00	100.00	100.00	100.00	100.00	100.00	100.00	100.00	100.00	100.00	100.00	100.00	100.00	.	100.00	100.00	100.00	100.00	92.52	100.00	100.00	100.00	100.00	100.00	100.00	100.00	.	100.00	100.00	100.00	100.00	100.00	100.00	100.00	100.00	.	.	100.00	.	100.00	.	.
patient04_E8_02	50	100.00	100.00	100.00	100.00	100.00	99.97	100.00	100.00	100.00	100.00	100.00	100.00	100.00	100.00	100.00	100.00	100.00	100.00	94.79	.	100.00	100.00	100.00	100.00	89.71	100.00	100.00	100.00	100.00	100.00	100.00	100.00	.	100.00	100.00	100.00	100.00	100.00	100.00	100.00	.	.	.	100.00	.	100.00	.	.
patient04_E8_03	51	100.00	100.00	100.00	100.00	100.00	99.97	100.00	100.00	100.00	100.00	100.00	100.00	100.00	100.00	100.00	100.00	100.00	100.00	100.00	.	100.00	100.00	100.00	100.00	92.52	100.00	100.00	100.00	100.00	100.00	100.00	100.00	.	100.00	100.00	100.00	100.00	100.00	100.00	100.00	100.00	.	.	100.00	.	100.00	.	.
patient04_E8_04	51	100.00	100.00	100.00	100.00	100.00	99.97	100.00	100.00	100.00	100.00	100.00	100.00	100.00	100.00	100.00	100.00	100.00	100.00	100.00	.	100.00	100.00	100.00	100.00	91.91	100.00	100.00	100.00	100.00	100.00	100.00	100.00	.	100.00	100.00	100.00	100.00	100.00	100.00	100.00	100.00	.	.	100.00	.	100.00	.	.
patient04_E8_05	51	100.00	100.00	100.00	100.00	100.00	99.97	100.00	100.00	100.00	100.00	100.00	100.00	100.00	100.00	100.00	100.00	100.00	100.00	100.00	.	100.00	100.00	100.00	100.00	92.52	100.00	100.00	100.00	100.00	100.00	100.00	100.00	.	100.00	100.00	100.00	100.00	100.00	100.00	100.00	100.00	.	.	100.00	.	100.00	.	.
patient04_E8_06	51	100.00	100.00	100.00	100.00	100.00	99.97	100.00	100.00	100.00	100.00	100.00	100.00	100.00	100.00	100.00	100.00	100.00	100.00	100.00	.	100.00	100.00	100.00	100.00	92.52	100.00	100.00	100.00	100.00	100.00	100.00	100.00	.	100.00	100.00	100.00	100.00	100.00	100.00	100.00	100.00	.	.	100.00	.	100.00	.	.
patient04_E8_07	51	100.00	100.00	100.00	100.00	100.00	99.97	100.00	100.00	100.00	100.00	100.00	100.00	100.00	100.00	100.00	100.00	100.00	100.00	100.00	.	100.00	100.00	100.00	100.00	91.70	100.00	100.00	100.00	100.00	100.00	100.00	100.00	.	100.00	100.00	100.00	100.00	100.00	100.00	100.00	100.00	.	.	100.00	.	100.00	.	.
patient04_E8_08	51	100.00	100.00	100.00	100.00	100.00	99.97	100.00	100.00	100.00	100.00	100.00	100.00	100.00	100.00	100.00	100.00	100.00	100.00	100.00	.	100.00	100.00	100.00	100.00	91.91	100.00	100.00	100.00	100.00	100.00	100.00	100.00	.	100.00	100.00	100.00	100.00	100.00	100.00	100.00	100.00	.	.	100.00	.	100.00	.	.
patient04_E8_09	51	100.00	100.00	100.00	100.00	100.00	99.97	100.00	100.00	100.00	100.00	100.00	100.00	100.00	100.00	100.00	100.00	100.00	100.00	100.00	.	100.00	100.00	100.00	100.00	92.52	100.00	100.00	100.00	100.00	100.00	100.00	100.00	.	100.00	100.00	100.00	100.00	100.00	100.00	100.00	100.00	.	.	100.00	.	100.00	.	.
patient04_E8_10	51	100.00	100.00	100.00	100.00	100.00	99.97	100.00	100.00	100.00	100.00	100.00	100.00	100.00	100.00	100.00	100.00	100.00	100.00	100.00	.	100.00	100.00	100.00	100.00	92.52	100.00	100.00	100.00	100.00	100.00	100.00	100.00	.	100.00	100.00	100.00	100.00	100.00	100.00	100.00	100.00	.	.	100.00	.	100.00	.	.
patient10_E1_01	53	100.00	100.00	100.00	100.00	100.00	99.97	100.00	100.00	100.00	100.00	100.00	100.00	100.00	100.00	100.00	100.00	100.00	100.00	100.00	.	100.00	100.00	100.00	100.00	92.52	100.00	100.00	100.00	100.00	100.00	100.00	100.00	.	100.00	100.00	100.00	100.00	100.00	100.00	100.00	100.00	100.00	.	.	100.00	.	.	100.00
patient10_E1_02	53	100.00	100.00	100.00	100.00	100.00	99.97	100.00	100.00	100.00	100.00	100.00	100.00	100.00	100.00	100.00	100.00	100.00	100.00	100.00	.	100.00	100.00	100.00	100.00	92.52	100.00	100.00	100.00	100.00	100.00	100.00	100.00	.	100.00	100.00	100.00	100.00	100.00	100.00	100.00	100.00	100.00	.	.	100.00	.	.	100.00
patient10_E1_03	53	100.00	100.00	100.00	100.00	100.00	99.97	100.00	100.00	100.00	100.00	100.00	100.00	100.00	100.00	100.00	100.00	100.00	100.00	100.00	.	100.00	100.00	100.00	100.00	92.52	100.00	100.00	100.00	100.00	100.00	100.00	100.00	.	100.00	100.00	100.00	100.00	100.00	100.00	100.00	100.00	100.00	.	.	100.00	.	.	100.00
patient10_E1_04	53	100.00	100.00	100.00	100.00	100.00	99.97	100.00	100.00	100.00	100.00	100.00	100.00	100.00	100.00	100.00	100.00	100.00	100.00	100.00	.	100.00	100.00	100.00	100.00	92.52	100.00	100.00	100.00	100.00	100.00	100.00	100.00	.	100.00	100.00	100.00	100.00	100.00	100.00	100.00	100.00	100.00	.	.	100.00	.	.	100.00
patient10_E1_05	52	100.00	100.00	100.00	100.00	100.00	99.97	100.00	100.00	100.00	100.00	100.00	100.00	100.00	100.00	100.00	100.00	100.00	100.00	100.00	.	100.00	100.00	100.00	100.00	92.52	100.00	100.00	100.00	100.00	100.00	100.00	.	.	100.00	100.00	100.00	100.00	100.00	100.00	100.00	100.00	100.00	.	.	100.00	.	.	100.00
patient10_E1_06	53	100.00	100.00	100.00	100.00	100.00	99.97	100.00	100.00	100.00	100.00	100.00	100.00	100.00	100.00	100.00	100.00	100.00	100.00	100.00	.	100.00	100.00	100.00	100.00	92.52	100.00	100.00	100.00	100.00	100.00	100.00	100.00	.	100.00	100.00	100.00	100.00	100.00	100.00	100.00	100.00	100.00	.	.	100.00	.	.	100.00
patient10_E1_07	53	100.00	100.00	100.00	100.00	100.00	99.97	100.00	100.00	100.00	100.00	100.00	100.00	100.00	100.00	100.00	100.00	100.00	100.00	100.00	.	100.00	100.00	100.00	100.00	92.52	100.00	100.00	100.00	100.00	100.00	100.00	100.00	.	100.00	100.00	100.00	100.00	100.00	100.00	100.00	100.00	100.00	.	.	100.00	.	.	100.00
patient10_E1_08	52	100.00	100.00	100.00	100.00	100.00	99.97	100.00	100.00	100.00	100.00	100.00	100.00	100.00	100.00	100.00	100.00	100.00	100.00	100.00	.	100.00	100.00	100.00	100.00	92.52	100.00	100.00	100.00	100.00	100.00	100.00	.	.	100.00	100.00	100.00	100.00	100.00	100.00	100.00	100.00	100.00	.	.	100.00	.	.	100.00
patient10_E1_09	53	100.00	100.00	100.00	100.00	100.00	99.97	100.00	100.00	100.00	100.00	100.00	100.00	100.00	100.00	100.00	100.00	100.00	100.00	100.00	.	100.00	100.00	100.00	100.00	92.52	100.00	100.00	100.00	100.00	100.00	100.00	100.00	.	100.00	100.00	100.00	100.00	100.00	100.00	100.00	100.00	100.00	.	.	100.00	.	.	100.00
patient10_E1_10	53	100.00	100.00	100.00	100.00	100.00	99.97	100.00	100.00	100.00	100.00	100.00	100.00	100.00	100.00	100.00	100.00	100.00	100.00	100.00	.	100.00	100.00	100.00	100.00	92.52	100.00	100.00	100.00	100.00	100.00	100.00	100.00	.	100.00	100.00	100.00	100.00	100.00	100.00	100.00	100.00	100.00	.	.	100.00	.	.	100.00
patient10_E2_01	50	100.00	100.00	100.00	100.00	100.00	99.97	100.00	100.00	100.00	100.00	100.00	100.00	100.00	100.00	100.00	100.00	100.00	100.00	100.00	.	100.00	100.00	100.00	.	.	100.00	100.00	100.00	100.00	100.00	100.00	.	.	100.00	100.00	100.00	100.00	100.00	100.00	100.00	100.00	100.00	.	.	100.00	.	.	100.00
patient10_E2_02	52	100.00	100.00	100.00	100.00	100.00	99.97	100.00	100.00	100.00	100.00	100.00	100.00	100.00	100.00	100.00	100.00	100.00	100.00	100.00	.	100.00	100.00	100.00	100.00	92.52	100.00	100.00	100.00	100.00	100.00	100.00	.	.	100.00	100.00	100.00	100.00	100.00	100.00	100.00	100.00	100.00	.	.	100.00	.	.	100.00
patient10_E2_03	52	100.00	100.00	100.00	100.00	100.00	99.97	100.00	100.00	100.00	100.00	100.00	100.00	100.00	100.00	100.00	100.00	100.00	100.00	100.00	.	100.00	100.00	100.00	100.00	92.32	100.00	100.00	100.00	100.00	100.00	100.00	.	.	100.00	100.00	100.00	100.00	100.00	100.00	100.00	100.00	100.00	.	.	100.00	.	.	100.00
patient10_E2_04	52	100.00	100.00	100.00	100.00	100.00	99.97	100.00	100.00	100.00	100.00	100.00	100.00	100.00	100.00	100.00	100.00	100.00	100.00	100.00	.	100.00	100.00	100.00	100.00	92.52	100.00	100.00	100.00	100.00	100.00	100.00	.	.	100.00	100.00	100.00	100.00	100.00	100.00	100.00	100.00	100.00	.	.	100.00	.	.	100.00
patient10_E2_05	52	100.00	100.00	100.00	100.00	100.00	99.97	100.00	100.00	100.00	100.00	100.00	100.00	100.00	100.00	100.00	100.00	100.00	100.00	100.00	.	100.00	100.00	100.00	100.00	92.52	100.00	100.00	100.00	100.00	100.00	100.00	.	.	100.00	100.00	100.00	100.00	100.00	100.00	100.00	100.00	100.00	.	.	100.00	.	.	100.00
patient10_E2_06	52	100.00	100.00	100.00	100.00	100.00	99.97	100.00	100.00	100.00	100.00	100.00	100.00	100.00	100.00	100.00	100.00	100.00	100.00	100.00	.	100.00	100.00	100.00	100.00	92.52	100.00	100.00	100.00	100.00	100.00	100.00	.	.	100.00	100.00	100.00	100.00	100.00	100.00	100.00	100.00	100.00	.	.	100.00	.	.	100.00
patient10_E2_07	52	100.00	100.00	100.00	100.00	100.00	99.97	100.00	100.00	100.00	100.00	100.00	100.00	100.00	100.00	100.00	100.00	100.00	100.00	100.00	.	100.00	100.00	100.00	100.00	92.52	100.00	100.00	100.00	100.00	100.00	100.00	.	.	100.00	100.00	100.00	100.00	100.00	100.00	100.00	100.00	100.00	.	.	100.00	.	.	100.00
patient10_E2_08	52	100.00	100.00	100.00	100.00	100.00	99.97	100.00	100.00	100.00	100.00	100.00	100.00	100.00	100.00	100.00	100.00	100.00	100.00	100.00	.	100.00	100.00	100.00	100.00	92.52	100.00	100.00	100.00	100.00	100.00	100.00	.	.	100.00	100.00	100.00	100.00	100.00	100.00	100.00	100.00	100.00	.	.	100.00	.	.	100.00
patient10_E2_09	52	100.00	100.00	100.00	100.00	100.00	99.97	100.00	100.00	100.00	100.00	100.00	100.00	100.00	100.00	100.00	100.00	100.00	100.00	100.00	.	100.00	100.00	100.00	100.00	92.52	100.00	100.00	100.00	100.00	100.00	100.00	.	.	100.00	100.00	100.00	100.00	100.00	100.00	100.00	100.00	100.00	.	.	100.00	.	.	100.00
patient10_E2_10	50	100.00	100.00	100.00	100.00	100.00	99.97	100.00	100.00	100.00	100.00	100.00	100.00	100.00	100.00	100.00	100.00	100.00	100.00	100.00	.	100.00	100.00	100.00	.	.	100.00	100.00	100.00	100.00	100.00	100.00	.	.	100.00	100.00	100.00	100.00	100.00	100.00	100.00	100.00	100.00	.	.	100.00	.	.	100.00
patient10_E3_01	52	100.00	100.00	100.00	100.00	100.00	99.97	100.00	100.00	100.00	100.00	100.00	100.00	100.00	100.00	100.00	100.00	100.00	100.00	100.00	.	100.00	100.00	100.00	100.00	92.52	100.00	100.00	100.00	100.00	100.00	100.00	.	.	100.00	100.00	100.00	100.00	100.00	100.00	100.00	100.00	100.00	.	.	100.00	.	.	100.00
patient10_E3_02	52	100.00	100.00	100.00	100.00	100.00	99.97	100.00	100.00	100.00	100.00	100.00	100.00	100.00	100.00	100.00	100.00	100.00	100.00	100.00	.	100.00	100.00	100.00	100.00	91.63	100.00	100.00	100.00	100.00	100.00	100.00	.	.	100.00	100.00	100.00	100.00	100.00	100.00	100.00	100.00	100.00	.	.	100.00	.	.	100.00
patient10_E3_03	52	100.00	100.00	100.00	100.00	100.00	99.97	100.00	100.00	100.00	100.00	100.00	100.00	100.00	100.00	100.00	100.00	100.00	100.00	100.00	.	100.00	100.00	100.00	100.00	92.52	100.00	100.00	100.00	100.00	100.00	100.00	.	.	100.00	100.00	100.00	100.00	100.00	100.00	100.00	100.00	100.00	.	.	100.00	.	.	100.00
patient10_E3_04	52	100.00	100.00	100.00	100.00	100.00	99.97	100.00	100.00	100.00	100.00	100.00	100.00	100.00	100.00	100.00	100.00	100.00	100.00	100.00	.	100.00	100.00	100.00	100.00	92.52	100.00	100.00	100.00	100.00	100.00	100.00	.	.	100.00	100.00	100.00	100.00	100.00	100.00	100.00	100.00	100.00	.	.	100.00	.	.	100.00
patient10_E3_05	52	100.00	100.00	100.00	100.00	100.00	99.97	100.00	100.00	100.00	100.00	100.00	100.00	100.00	100.00	100.00	100.00	100.00	100.00	100.00	.	100.00	100.00	100.00	100.00	92.52	100.00	100.00	100.00	100.00	100.00	100.00	.	.	100.00	100.00	100.00	100.00	100.00	100.00	100.00	100.00	100.00	.	.	100.00	.	.	100.00
patient10_E3_06	52	100.00	100.00	100.00	100.00	100.00	99.97	100.00	100.00	100.00	100.00	100.00	100.00	100.00	100.00	100.00	100.00	100.00	100.00	100.00	.	100.00	100.00	100.00	100.00	92.52	100.00	100.00	100.00	100.00	100.00	100.00	.	.	100.00	100.00	100.00	100.00	100.00	100.00	100.00	100.00	100.00	.	.	100.00	.	.	100.00
patient10_E3_07	51	100.00	100.00	100.00	100.00	100.00	99.97	100.00	100.00	100.00	100.00	100.00	100.00	100.00	100.00	100.00	100.00	100.00	100.00	100.00	.	100.00	100.00	100.00	100.00	92.52	100.00	100.00	100.00	100.00	.	100.00	.	.	100.00	100.00	100.00	100.00	100.00	100.00	100.00	100.00	100.00	.	.	100.00	.	.	100.00
patient10_E3_08	52	100.00	100.00	100.00	100.00	100.00	99.97	100.00	100.00	100.00	100.00	100.00	100.00	100.00	100.00	100.00	100.00	100.00	100.00	100.00	.	100.00	100.00	100.00	100.00	92.52	100.00	100.00	100.00	100.00	100.00	100.00	.	.	100.00	100.00	100.00	100.00	100.00	100.00	100.00	100.00	100.00	.	.	100.00	.	.	100.00
patient10_E3_09	52	100.00	100.00	100.00	100.00	100.00	99.97	100.00	100.00	100.00	100.00	100.00	100.00	100.00	100.00	100.00	100.00	100.00	100.00	100.00	.	100.00	100.00	100.00	100.00	92.52	100.00	100.00	100.00	100.00	100.00	100.00	.	.	100.00	100.00	100.00	100.00	100.00	100.00	100.00	100.00	100.00	.	.	100.00	.	.	100.00
patient10_E3_10	53	100.00	100.00	100.00	100.00	100.00	99.97	100.00	100.00	100.00	100.00	100.00	100.00	100.00	100.00	100.00	100.00	100.00	100.00	100.00	.	100.00	100.00	100.00	100.00	92.52	100.00	100.00	100.00	100.00	100.00	100.00	.	100.00	100.00	100.00	100.00	100.00	100.00	100.00	100.00	100.00	100.00	.	.	100.00	.	.	100.00
patient10_E4_01	52	100.00	100.00	100.00	100.00	100.00	99.97	100.00	100.00	100.00	100.00	100.00	100.00	100.00	100.00	100.00	100.00	100.00	100.00	100.00	.	100.00	100.00	100.00	100.00	92.52	100.00	100.00	100.00	100.00	100.00	100.00	.	.	100.00	100.00	100.00	100.00	100.00	100.00	100.00	100.00	100.00	.	.	100.00	.	.	100.00
patient10_E4_02	52	100.00	100.00	100.00	100.00	100.00	99.97	100.00	100.00	100.00	100.00	100.00	100.00	100.00	100.00	100.00	100.00	100.00	100.00	100.00	.	100.00	100.00	100.00	100.00	92.52	100.00	100.00	100.00	100.00	100.00	100.00	.	.	100.00	100.00	100.00	100.00	100.00	100.00	100.00	100.00	100.00	.	.	100.00	.	.	100.00
patient10_E4_03	52	100.00	100.00	100.00	100.00	100.00	99.97	100.00	100.00	100.00	100.00	100.00	100.00	100.00	100.00	100.00	100.00	100.00	100.00	100.00	.	100.00	100.00	100.00	100.00	92.52	100.00	100.00	100.00	100.00	100.00	100.00	.	.	100.00	100.00	100.00	100.00	100.00	100.00	100.00	100.00	100.00	.	.	100.00	.	.	100.00
patient19_E1_01	52	100.00	.	100.00	100.00	100.00	99.97	100.00	100.00	100.00	100.00	100.00	100.00	100.00	100.00	100.00	100.00	100.00	100.00	100.00	100.00	100.00	100.00	100.00	100.00	92.52	100.00	100.00	100.00	100.00	100.00	100.00	100.00	.	100.00	100.00	100.00	100.00	100.00	100.00	100.00	100.00	.	.	.	.	.	100.00	100.00
patient19_E1_02	52	100.00	.	100.00	100.00	100.00	99.97	100.00	100.00	100.00	100.00	100.00	100.00	100.00	100.00	100.00	100.00	100.00	100.00	100.00	100.00	100.00	100.00	100.00	100.00	92.52	100.00	100.00	100.00	100.00	100.00	100.00	100.00	.	100.00	100.00	100.00	100.00	100.00	100.00	100.00	100.00	.	.	.	.	.	100.00	100.00
patient19_E1_03	52	100.00	.	100.00	100.00	100.00	99.97	100.00	100.00	100.00	100.00	100.00	100.00	100.00	100.00	100.00	100.00	100.00	100.00	100.00	100.00	100.00	100.00	100.00	100.00	92.52	100.00	100.00	100.00	100.00	100.00	100.00	100.00	.	100.00	100.00	100.00	100.00	100.00	100.00	100.00	100.00	.	.	.	.	.	100.00	100.00
patient19_E1_04	52	100.00	.	100.00	100.00	100.00	99.97	100.00	100.00	100.00	100.00	100.00	100.00	100.00	100.00	100.00	100.00	100.00	100.00	100.00	100.00	100.00	100.00	100.00	100.00	92.52	100.00	100.00	100.00	100.00	100.00	100.00	100.00	.	100.00	100.00	100.00	100.00	100.00	100.00	100.00	100.00	.	.	.	.	.	100.00	100.00
patient19_E1_05	52	100.00	.	100.00	100.00	100.00	99.97	100.00	100.00	100.00	100.00	100.00	100.00	100.00	100.00	100.00	100.00	100.00	100.00	100.00	100.00	100.00	100.00	100.00	100.00	92.52	100.00	100.00	100.00	100.00	100.00	100.00	100.00	.	100.00	100.00	100.00	100.00	100.00	100.00	100.00	100.00	.	.	.	.	.	100.00	100.00
patient19_E1_06	53	100.00	.	100.00	100.00	100.00	99.97	100.00	100.00	100.00	100.00	100.00	100.00	100.00	100.00	100.00	100.00	100.00	100.00	100.00	100.00	100.00	100.00	100.00	100.00	92.52	100.00	100.00	100.00	100.00	100.00	100.00	100.00	100.00	100.00	100.00	100.00	100.00	100.00	100.00	100.00	100.00	.	.	.	.	.	100.00	100.00
patient19_E1_07	52	100.00	.	100.00	100.00	100.00	99.97	100.00	100.00	100.00	100.00	100.00	100.00	100.00	100.00	100.00	100.00	100.00	100.00	100.00	100.00	100.00	100.00	100.00	100.00	92.52	100.00	100.00	100.00	100.00	100.00	100.00	100.00	.	100.00	100.00	100.00	100.00	100.00	100.00	100.00	100.00	.	.	.	.	.	100.00	100.00
patient19_E1_08	52	100.00	.	100.00	100.00	100.00	99.97	100.00	100.00	100.00	100.00	100.00	100.00	100.00	100.00	100.00	100.00	100.00	100.00	100.00	100.00	100.00	100.00	100.00	100.00	92.52	100.00	100.00	100.00	100.00	100.00	100.00	100.00	.	100.00	100.00	100.00	100.00	100.00	100.00	100.00	100.00	.	.	.	.	.	100.00	100.00
patient19_E1_09	52	100.00	.	100.00	100.00	100.00	99.97	100.00	100.00	100.00	100.00	100.00	100.00	100.00	100.00	100.00	100.00	100.00	100.00	100.00	100.00	100.00	100.00	100.00	100.00	92.52	100.00	100.00	100.00	100.00	100.00	100.00	100.00	.	100.00	100.00	100.00	100.00	100.00	100.00	100.00	100.00	.	.	.	.	.	100.00	100.00
patient19_E1_10	52	100.00	.	100.00	100.00	100.00	99.97	100.00	100.00	100.00	100.00	100.00	100.00	100.00	100.00	100.00	100.00	100.00	100.00	100.00	100.00	100.00	100.00	100.00	100.00	92.52	100.00	100.00	100.00	100.00	100.00	100.00	100.00	.	100.00	100.00	100.00	100.00	100.00	100.00	100.00	100.00	.	.	.	.	.	100.00	100.00
patient19_E2_01	52	100.00	.	100.00	100.00	100.00	99.97	100.00	100.00	100.00	100.00	100.00	100.00	100.00	100.00	100.00	100.00	100.00	100.00	100.00	100.00	100.00	100.00	100.00	100.00	92.52	100.00	100.00	100.00	100.00	100.00	100.00	100.00	.	100.00	100.00	100.00	100.00	100.00	100.00	100.00	100.00	.	.	.	.	.	100.00	100.00
patient19_E2_02	52	100.00	.	100.00	100.00	100.00	99.97	100.00	100.00	100.00	100.00	100.00	100.00	100.00	100.00	100.00	100.00	100.00	100.00	100.00	100.00	100.00	100.00	100.00	100.00	92.52	100.00	100.00	100.00	100.00	100.00	100.00	100.00	.	100.00	100.00	100.00	100.00	100.00	100.00	100.00	100.00	.	.	.	.	.	100.00	100.00
patient19_E2_03	52	100.00	.	100.00	100.00	100.00	99.97	100.00	100.00	100.00	100.00	100.00	100.00	100.00	100.00	100.00	100.00	100.00	100.00	100.00	100.00	100.00	100.00	100.00	100.00	92.52	100.00	100.00	100.00	100.00	100.00	100.00	100.00	.	100.00	100.00	100.00	100.00	100.00	100.00	100.00	100.00	.	.	.	.	.	100.00	100.00
patient19_E2_04	52	100.00	.	100.00	100.00	100.00	99.97	100.00	100.00	100.00	100.00	100.00	100.00	100.00	100.00	100.00	100.00	100.00	100.00	100.00	100.00	100.00	100.00	100.00	100.00	92.52	100.00	100.00	100.00	100.00	100.00	100.00	100.00	.	100.00	100.00	100.00	100.00	100.00	100.00	100.00	100.00	.	.	.	.	.	100.00	100.00
patient19_E2_05	52	100.00	.	100.00	100.00	100.00	99.97	100.00	100.00	100.00	100.00	100.00	100.00	100.00	100.00	100.00	100.00	100.00	100.00	100.00	100.00	100.00	100.00	100.00	100.00	92.52	100.00	100.00	100.00	100.00	100.00	100.00	100.00	.	100.00	100.00	100.00	100.00	100.00	100.00	100.00	100.00	.	.	.	.	.	100.00	100.00
patient19_E2_06	52	100.00	.	100.00	100.00	100.00	99.97	100.00	100.00	100.00	100.00	100.00	100.00	100.00	100.00	100.00	100.00	100.00	100.00	100.00	100.00	100.00	100.00	100.00	100.00	92.52	100.00	100.00	100.00	100.00	100.00	100.00	100.00	.	100.00	100.00	100.00	100.00	100.00	100.00	100.00	100.00	.	.	.	.	.	100.00	100.00
patient19_E2_07	53	100.00	.	100.00	100.00	100.00	99.97	100.00	100.00	100.00	100.00	100.00	100.00	100.00	100.00	100.00	100.00	100.00	100.00	100.00	100.00	100.00	100.00	100.00	100.00	92.52	100.00	100.00	100.00	100.00	100.00	100.00	100.00	100.00	100.00	100.00	100.00	100.00	100.00	100.00	100.00	100.00	.	.	.	.	.	100.00	100.00
patient19_E2_08	52	100.00	.	100.00	100.00	100.00	99.97	100.00	100.00	100.00	100.00	100.00	100.00	100.00	100.00	100.00	100.00	100.00	100.00	100.00	100.00	100.00	100.00	100.00	100.00	92.52	100.00	100.00	100.00	100.00	100.00	100.00	100.00	.	100.00	100.00	100.00	100.00	100.00	100.00	100.00	100.00	.	.	.	.	.	100.00	100.00
patient19_E2_09	52	100.00	.	100.00	100.00	100.00	99.97	100.00	100.00	100.00	100.00	100.00	100.00	100.00	100.00	100.00	100.00	100.00	100.00	100.00	100.00	100.00	100.00	100.00	100.00	92.52	100.00	100.00	100.00	100.00	100.00	100.00	100.00	.	100.00	100.00	100.00	100.00	100.00	100.00	100.00	100.00	.	.	.	.	.	100.00	100.00
patient19_E2_10	52	100.00	.	100.00	100.00	100.00	99.97	100.00	100.00	100.00	100.00	100.00	100.00	100.00	100.00	100.00	100.00	100.00	100.00	100.00	100.00	100.00	100.00	100.00	100.00	92.52	100.00	100.00	100.00	100.00	100.00	100.00	100.00	.	100.00	100.00	100.00	100.00	100.00	100.00	100.00	100.00	.	.	.	.	.	100.00	100.00
patient19_E3_01	52	100.00	.	100.00	100.00	100.00	99.97	100.00	100.00	100.00	100.00	100.00	100.00	100.00	100.00	100.00	100.00	100.00	100.00	100.00	100.00	100.00	100.00	100.00	100.00	92.52	100.00	100.00	100.00	100.00	100.00	100.00	100.00	.	100.00	100.00	100.00	100.00	100.00	100.00	100.00	100.00	.	.	.	.	.	100.00	100.00
patient19_E3_02	52	100.00	.	100.00	100.00	100.00	99.97	100.00	100.00	100.00	100.00	100.00	100.00	100.00	100.00	100.00	100.00	100.00	100.00	100.00	100.00	100.00	100.00	100.00	100.00	92.52	100.00	100.00	100.00	100.00	100.00	100.00	100.00	.	100.00	100.00	100.00	100.00	100.00	100.00	100.00	100.00	.	.	.	.	.	100.00	100.00
patient19_E3_03	52	100.00	.	100.00	100.00	100.00	99.97	100.00	100.00	100.00	100.00	100.00	100.00	100.00	100.00	100.00	100.00	100.00	100.00	100.00	100.00	100.00	100.00	100.00	100.00	92.52	100.00	100.00	100.00	100.00	100.00	100.00	100.00	.	100.00	100.00	100.00	100.00	100.00	100.00	100.00	100.00	.	.	.	.	.	100.00	100.00
[truncated: 12 more columns]

## Sheet: S5_sequencing-VAGs
Isolate ID	NUM_FOUND	PA0677	PA0678	PA0679	PA0680	PA0681	PA0682	PA0683	PA0684	PA0685	PA0686	PA0687	PA1458	PA1459	PA1464	PA14_RS09500	PA1663	PA1664	PA1665	PA2359	PA2364	PA2383	PA2384	PA2760	PA3348	PA3349	PA3404	PA3409	PA3410	PA4218	PA4219	PA4220	PA4294	PA4298	PA4541	PA4648	PA4649	PA4650	PA4651	PA4652	PA4653	PA4705	PA4706	PA4707	PA4709	PLES_RS09885	PLES_RS09905	PLES_RS09910	PLES_RS09920
patient03_E1_01	362	100.00	100.00	100.00	100.00	100.00	100.00	100.00	100.00	100.00	100.00	100.00	.	100.00	100.00	.	100.00	100.00	100.00	100.00	100.00	100.00	100.00	100.00	100.00	100.00	100.00	100.00	100.00	100.00	100.00	100.00	100.00	100.00	.	100.00	100.00	100.00	100.00	100.00	100.00	100.00	100.00	100.00	100.00	100.00	100.00	100.00	100.00
patient03_E1_02	362	100.00	100.00	100.00	100.00	100.00	100.00	100.00	100.00	100.00	100.00	100.00	.	100.00	100.00	.	100.00	100.00	100.00	100.00	100.00	100.00	100.00	100.00	100.00	100.00	100.00	100.00	100.00	100.00	100.00	100.00	100.00	100.00	.	100.00	100.00	100.00	100.00	100.00	100.00	100.00	100.00	100.00	100.00	100.00	100.00	100.00	100.00
patient03_E1_03	365	100.00	100.00	100.00	100.00	100.00	100.00	100.00	100.00	100.00	100.00	100.00	.	100.00	100.00	.	100.00	100.00	100.00	100.00	100.00	100.00	100.00	100.00	100.00	100.00	100.00	100.00	100.00	100.00	100.00	100.00	100.00	100.00	.	100.00	100.00	100.00	100.00	100.00	100.00	100.00	100.00	100.00	100.00	100.00	100.00	100.00	100.00
patient03_E1_04	365	100.00	100.00	100.00	100.00	100.00	100.00	100.00	100.00	100.00	100.00	100.00	.	100.00	100.00	.	100.00	100.00	100.00	100.00	100.00	100.00	100.00	100.00	100.00	100.00	100.00	100.00	100.00	100.00	100.00	100.00	100.00	100.00	.	100.00	100.00	100.00	100.00	100.00	100.00	100.00	100.00	100.00	100.00	100.00	100.00	100.00	100.00
patient03_E1_05	366	100.00	100.00	100.00	100.00	100.00	100.00	100.00	100.00	100.00	100.00	100.00	100.00	100.00	100.00	.	100.00	100.00	100.00	100.00	100.00	100.00	100.00	100.00	100.00	100.00	100.00	100.00	100.00	100.00	100.00	100.00	100.00	100.00	.	100.00	100.00	100.00	100.00	100.00	100.00	100.00	100.00	100.00	100.00	100.00	100.00	100.00	100.00
patient03_E1_06	363	100.00	100.00	100.00	100.00	100.00	100.00	100.00	100.00	100.00	100.00	100.00	100.00	100.00	100.00	.	100.00	100.00	100.00	100.00	100.00	100.00	100.00	100.00	100.00	100.00	100.00	100.00	100.00	100.00	100.00	100.00	100.00	100.00	.	100.00	100.00	100.00	100.00	100.00	100.00	100.00	100.00	100.00	100.00	100.00	100.00	100.00	100.00
patient03_E1_07	364	100.00	100.00	100.00	100.00	100.00	100.00	100.00	100.00	100.00	100.00	100.00	100.00	100.00	100.00	.	100.00	100.00	100.00	100.00	100.00	100.00	100.00	100.00	100.00	100.00	100.00	100.00	100.00	100.00	100.00	100.00	100.00	100.00	.	100.00	100.00	100.00	100.00	100.00	100.00	100.00	100.00	100.00	100.00	100.00	100.00	100.00	100.00
patient03_E1_08	362	100.00	100.00	100.00	100.00	100.00	100.00	100.00	100.00	100.00	100.00	100.00	100.00	100.00	100.00	.	100.00	100.00	100.00	100.00	100.00	100.00	100.00	100.00	100.00	100.00	100.00	100.00	100.00	100.00	100.00	100.00	100.00	100.00	.	100.00	100.00	100.00	100.00	100.00	100.00	100.00	100.00	100.00	100.00	100.00	100.00	100.00	100.00
patient03_E1_09	364	100.00	100.00	100.00	100.00	100.00	100.00	100.00	100.00	100.00	100.00	100.00	100.00	100.00	100.00	.	100.00	100.00	100.00	100.00	100.00	100.00	100.00	100.00	100.00	100.00	100.00	100.00	100.00	100.00	100.00	100.00	100.00	100.00	.	100.00	100.00	100.00	100.00	100.00	100.00	100.00	100.00	100.00	100.00	100.00	100.00	100.00	100.00
patient03_E1_10	362	100.00	100.00	100.00	100.00	100.00	100.00	100.00	100.00	100.00	100.00	100.00	.	100.00	100.00	.	100.00	100.00	100.00	100.00	100.00	100.00	100.00	100.00	100.00	100.00	100.00	100.00	100.00	100.00	100.00	100.00	100.00	100.00	.	100.00	100.00	100.00	100.00	100.00	100.00	100.00	100.00	100.00	100.00	100.00	100.00	100.00	100.00
patient03_E2_01	363	100.00	100.00	100.00	100.00	100.00	100.00	100.00	100.00	100.00	100.00	100.00	.	100.00	100.00	.	100.00	100.00	100.00	100.00	100.00	100.00	100.00	100.00	100.00	100.00	100.00	100.00	100.00	100.00	100.00	100.00	100.00	100.00	.	100.00	100.00	100.00	100.00	100.00	100.00	100.00	100.00	100.00	100.00	100.00	100.00	100.00	100.00
patient03_F6_01	359	100.00	100.00	100.00	100.00	100.00	100.00	100.00	100.00	100.00	100.00	100.00	.	100.00	100.00	.	100.00	100.00	100.00	100.00	100.00	100.00	100.00	100.00	100.00	100.00	100.00	100.00	100.00	100.00	100.00	100.00	100.00	100.00	.	100.00	100.00	100.00	100.00	100.00	100.00	100.00	100.00	100.00	100.00	100.00	100.00	100.00	99.91
patient03_F6_02	363	100.00	100.00	100.00	100.00	100.00	100.00	100.00	100.00	100.00	100.00	100.00	.	100.00	100.00	.	100.00	100.00	100.00	100.00	100.00	100.00	100.00	100.00	100.00	100.00	100.00	100.00	100.00	100.00	100.00	100.00	100.00	100.00	.	100.00	100.00	100.00	100.00	100.00	100.00	100.00	100.00	100.00	100.00	100.00	100.00	100.00	100.00
patient03_F6_03	363	100.00	100.00	100.00	100.00	100.00	100.00	100.00	100.00	100.00	100.00	100.00	.	100.00	100.00	.	100.00	100.00	100.00	100.00	100.00	100.00	100.00	100.00	100.00	100.00	100.00	100.00	100.00	100.00	100.00	100.00	100.00	100.00	.	100.00	100.00	100.00	100.00	100.00	100.00	100.00	100.00	100.00	100.00	100.00	100.00	100.00	100.00
patient03_F6_04	363	100.00	100.00	100.00	100.00	100.00	100.00	100.00	100.00	100.00	100.00	100.00	.	100.00	100.00	.	100.00	100.00	100.00	100.00	100.00	100.00	100.00	100.00	100.00	100.00	100.00	100.00	100.00	100.00	100.00	100.00	100.00	100.00	.	100.00	100.00	100.00	100.00	100.00	100.00	100.00	100.00	100.00	100.00	100.00	100.00	100.00	100.00
patient03_F6_05	360	100.00	100.00	100.00	100.00	100.00	100.00	100.00	100.00	100.00	100.00	100.00	.	100.00	100.00	.	100.00	100.00	100.00	100.00	100.00	100.00	100.00	100.00	100.00	100.00	100.00	.	100.00	100.00	100.00	100.00	100.00	100.00	.	100.00	100.00	100.00	100.00	100.00	100.00	100.00	100.00	100.00	100.00	100.00	100.00	100.00	100.00
patient03_F6_06	362	100.00	100.00	100.00	100.00	100.00	100.00	100.00	100.00	100.00	100.00	100.00	.	100.00	100.00	.	100.00	100.00	100.00	100.00	100.00	100.00	100.00	100.00	100.00	100.00	100.00	100.00	100.00	100.00	100.00	100.00	100.00	100.00	.	100.00	100.00	100.00	100.00	100.00	100.00	100.00	100.00	100.00	100.00	100.00	100.00	100.00	100.00
patient03_F6_07	363	100.00	100.00	100.00	100.00	100.00	100.00	100.00	100.00	100.00	100.00	100.00	.	100.00	100.00	.	100.00	100.00	100.00	100.00	100.00	100.00	100.00	100.00	100.00	100.00	100.00	100.00	100.00	100.00	100.00	100.00	100.00	100.00	.	100.00	100.00	100.00	100.00	100.00	100.00	100.00	100.00	100.00	100.00	100.00	100.00	100.00	100.00
patient03_F6_08	362	100.00	100.00	100.00	100.00	100.00	100.00	100.00	100.00	100.00	100.00	100.00	.	100.00	100.00	.	100.00	100.00	100.00	100.00	100.00	100.00	100.00	100.00	100.00	100.00	100.00	100.00	100.00	100.00	100.00	100.00	100.00	100.00	.	100.00	100.00	100.00	100.00	100.00	100.00	100.00	100.00	100.00	100.00	100.00	100.00	100.00	99.91
patient03_F6_09	364	100.00	100.00	100.00	100.00	100.00	100.00	100.00	100.00	100.00	100.00	100.00	100.00	100.00	100.00	.	100.00	100.00	100.00	100.00	100.00	100.00	100.00	100.00	100.00	100.00	100.00	100.00	100.00	100.00	100.00	100.00	100.00	100.00	.	100.00	100.00	100.00	100.00	100.00	100.00	100.00	100.00	100.00	100.00	100.00	100.00	100.00	100.00
patient03_F6_10	363	100.00	100.00	100.00	100.00	100.00	100.00	100.00	100.00	100.00	100.00	100.00	100.00	100.00	100.00	.	100.00	100.00	100.00	100.00	100.00	100.00	100.00	100.00	100.00	100.00	100.00	100.00	100.00	100.00	100.00	100.00	100.00	100.00	.	100.00	100.00	100.00	100.00	100.00	100.00	100.00	100.00	100.00	100.00	100.00	100.00	100.00	100.00
patient04_E1_01	344	.	.	.	.	.	.	.	.	.	.	.	100.00	100.00	100.00	99.35	100.00	100.00	100.00	100.00	98.95	100.00	100.00	99.84	100.00	100.00	100.00	100.00	100.00	100.00	100.00	100.00	100.00	100.00	.	99.45	100.00	100.00	100.00	100.00	100.00	100.00	100.00	100.00	100.00	.	.	.	.
patient04_E1_02	343	.	.	.	.	.	.	.	.	.	.	.	.	100.00	100.00	99.35	100.00	100.00	100.00	100.00	98.95	100.00	100.00	99.84	100.00	100.00	100.00	100.00	100.00	100.00	100.00	100.00	100.00	100.00	.	99.45	100.00	100.00	100.00	100.00	100.00	100.00	100.00	100.00	100.00	.	.	.	.
patient04_E1_03	343	.	.	.	.	.	.	.	.	.	.	.	.	100.00	100.00	99.35	100.00	100.00	100.00	100.00	98.95	100.00	100.00	99.84	100.00	100.00	100.00	100.00	100.00	100.00	100.00	100.00	100.00	100.00	.	99.45	100.00	100.00	100.00	100.00	100.00	100.00	100.00	100.00	100.00	.	.	.	.
patient04_E1_04	343	.	.	.	.	.	.	.	.	.	.	.	.	100.00	100.00	99.35	100.00	100.00	100.00	100.00	98.95	100.00	100.00	99.84	100.00	100.00	100.00	100.00	100.00	100.00	100.00	100.00	100.00	100.00	.	99.45	100.00	100.00	100.00	100.00	100.00	100.00	100.00	100.00	100.00	.	.	.	.
patient04_E1_05	335	.	.	.	.	.	.	.	.	.	.	.	100.00	100.00	100.00	99.35	100.00	100.00	100.00	.	.	100.00	100.00	99.84	100.00	100.00	100.00	100.00	100.00	100.00	100.00	100.00	100.00	100.00	.	99.45	100.00	100.00	100.00	100.00	100.00	100.00	100.00	100.00	100.00	.	.	.	.
patient04_E1_06	344	.	.	.	.	.	.	.	.	.	.	.	100.00	100.00	100.00	99.35	100.00	100.00	100.00	100.00	98.95	100.00	100.00	99.84	100.00	100.00	100.00	100.00	100.00	100.00	100.00	100.00	100.00	100.00	.	99.45	100.00	100.00	100.00	100.00	100.00	100.00	100.00	100.00	100.00	.	.	.	.
patient04_E1_07	343	.	.	.	.	.	.	.	.	.	.	.	.	100.00	100.00	99.35	100.00	100.00	100.00	100.00	98.95	100.00	100.00	99.84	100.00	100.00	100.00	100.00	100.00	100.00	100.00	100.00	100.00	100.00	.	99.45	100.00	100.00	100.00	100.00	100.00	100.00	100.00	100.00	100.00	.	.	.	.
patient04_E1_08	343	.	.	.	.	.	.	.	.	.	.	.	.	100.00	100.00	99.35	100.00	100.00	100.00	100.00	98.95	100.00	100.00	99.84	100.00	100.00	100.00	100.00	100.00	100.00	100.00	100.00	100.00	100.00	.	99.45	100.00	100.00	100.00	100.00	100.00	100.00	100.00	100.00	100.00	.	.	.	.
patient04_E1_09	342	.	.	.	.	.	.	.	.	.	.	.	.	100.00	100.00	99.35	100.00	100.00	100.00	100.00	98.95	100.00	100.00	99.84	100.00	100.00	100.00	100.00	100.00	100.00	100.00	100.00	100.00	100.00	.	99.45	100.00	100.00	100.00	100.00	100.00	100.00	100.00	100.00	100.00	.	.	.	.
patient04_E1_10	344	.	.	.	.	.	.	.	.	.	.	.	100.00	100.00	100.00	99.35	100.00	100.00	100.00	100.00	98.95	100.00	100.00	99.84	100.00	100.00	100.00	100.00	100.00	100.00	100.00	100.00	100.00	100.00	.	99.45	100.00	100.00	100.00	100.00	100.00	100.00	100.00	100.00	100.00	.	.	.	.
patient04_E13_01	341	.	.	.	.	.	.	.	.	.	.	.	.	100.00	100.00	99.35	100.00	100.00	100.00	100.00	98.95	100.00	100.00	99.84	100.00	100.00	100.00	100.00	100.00	100.00	100.00	100.00	100.00	100.00	.	99.45	100.00	100.00	100.00	100.00	100.00	100.00	100.00	100.00	100.00	.	.	.	.
patient04_E13_02	342	.	.	.	.	.	.	.	.	.	.	.	.	100.00	100.00	99.35	100.00	100.00	100.00	100.00	98.95	100.00	100.00	99.84	100.00	100.00	100.00	100.00	100.00	100.00	100.00	100.00	100.00	100.00	.	99.45	100.00	100.00	100.00	100.00	100.00	100.00	100.00	100.00	100.00	.	.	.	.
patient04_E13_03	343	.	.	.	.	.	.	.	.	.	.	.	100.00	100.00	100.00	99.35	100.00	100.00	100.00	100.00	98.95	100.00	100.00	99.84	100.00	100.00	100.00	100.00	100.00	100.00	100.00	100.00	100.00	100.00	.	99.45	100.00	100.00	100.00	100.00	100.00	100.00	100.00	100.00	100.00	.	.	.	.
patient04_E13_04	344	.	.	.	.	.	.	.	.	.	.	.	100.00	100.00	100.00	99.35	100.00	100.00	100.00	100.00	98.95	100.00	100.00	99.84	100.00	100.00	100.00	100.00	100.00	100.00	100.00	100.00	100.00	100.00	.	99.45	100.00	100.00	100.00	100.00	100.00	100.00	100.00	100.00	100.00	.	.	.	.
patient04_E13_05	342	.	.	.	.	.	.	.	.	.	.	.	100.00	100.00	100.00	99.35	100.00	100.00	100.00	.	98.95	100.00	100.00	99.84	100.00	100.00	100.00	100.00	100.00	100.00	100.00	100.00	100.00	100.00	100.00	99.45	100.00	100.00	100.00	100.00	100.00	100.00	100.00	100.00	100.00	.	.	.	.
patient04_E13_06	341	.	.	.	.	.	.	.	.	.	.	.	.	100.00	100.00	99.35	100.00	100.00	100.00	100.00	98.95	100.00	100.00	99.84	100.00	100.00	100.00	100.00	100.00	100.00	100.00	100.00	100.00	100.00	.	99.45	100.00	100.00	100.00	100.00	100.00	100.00	100.00	100.00	100.00	.	.	.	.
patient04_E13_07	341	.	.	.	.	.	.	.	.	.	.	.	.	100.00	100.00	99.35	100.00	100.00	100.00	100.00	98.95	100.00	100.00	99.84	100.00	100.00	100.00	100.00	100.00	100.00	100.00	100.00	100.00	100.00	.	99.45	100.00	100.00	100.00	100.00	100.00	100.00	100.00	100.00	100.00	.	.	.	.
patient04_E13_08	340	.	.	.	.	.	.	.	.	.	.	.	.	100.00	100.00	99.35	100.00	100.00	100.00	100.00	98.95	100.00	100.00	99.84	100.00	100.00	100.00	100.00	100.00	100.00	100.00	100.00	100.00	100.00	.	99.45	100.00	100.00	100.00	100.00	100.00	100.00	100.00	100.00	100.00	.	.	.	.
patient04_E13_09	344	.	.	.	.	.	.	.	.	.	.	.	100.00	100.00	100.00	99.35	100.00	100.00	100.00	100.00	98.95	100.00	100.00	99.84	100.00	100.00	100.00	100.00	100.00	100.00	100.00	100.00	100.00	100.00	.	99.45	100.00	100.00	100.00	100.00	100.00	100.00	100.00	100.00	100.00	.	.	.	.
patient04_E13_10	341	.	.	.	.	.	.	.	.	.	.	.	.	100.00	100.00	99.35	100.00	100.00	100.00	100.00	98.95	100.00	100.00	99.84	100.00	100.00	100.00	100.00	100.00	100.00	100.00	100.00	100.00	100.00	.	99.45	100.00	100.00	100.00	100.00	100.00	100.00	100.00	100.00	100.00	.	.	.	.
patient04_E6_01	342	.	.	.	.	.	.	.	.	.	.	.	.	100.00	100.00	99.35	100.00	100.00	100.00	100.00	98.95	100.00	100.00	99.84	100.00	100.00	100.00	100.00	100.00	100.00	100.00	100.00	100.00	100.00	.	99.45	100.00	100.00	100.00	100.00	100.00	100.00	100.00	100.00	100.00	.	.	.	.
patient04_E6_02	338	.	.	.	.	.	.	.	.	.	.	.	100.00	100.00	100.00	99.35	100.00	100.00	100.00	.	98.95	100.00	100.00	99.84	100.00	100.00	100.00	.	100.00	100.00	100.00	89.01	100.00	100.00	.	99.45	100.00	100.00	100.00	100.00	100.00	100.00	100.00	100.00	100.00	.	.	.	.
patient04_E6_03	341	.	.	.	.	.	.	.	.	.	.	.	.	100.00	100.00	99.35	100.00	100.00	100.00	100.00	98.95	100.00	100.00	99.84	100.00	100.00	100.00	100.00	100.00	100.00	100.00	100.00	100.00	100.00	.	99.45	100.00	100.00	100.00	100.00	100.00	100.00	100.00	100.00	100.00	.	.	.	.
patient04_E6_04	343	.	.	.	.	.	.	.	.	.	.	.	.	100.00	100.00	99.35	100.00	100.00	100.00	100.00	98.95	100.00	100.00	99.84	100.00	100.00	100.00	100.00	100.00	100.00	100.00	100.00	100.00	100.00	.	99.45	100.00	100.00	100.00	100.00	100.00	100.00	100.00	100.00	100.00	.	.	.	.
patient04_E6_05	334	.	.	.	.	.	.	.	.	.	.	.	100.00	100.00	100.00	99.35	100.00	100.00	100.00	100.00	98.95	100.00	100.00	99.84	100.00	100.00	100.00	100.00	100.00	100.00	100.00	100.00	100.00	100.00	100.00	99.45	100.00	100.00	100.00	100.00	100.00	100.00	100.00	100.00	100.00	.	.	.	.
patient04_E6_06	341	.	.	.	.	.	.	.	.	.	.	.	100.00	100.00	100.00	99.35	100.00	100.00	100.00	100.00	98.95	100.00	100.00	99.84	100.00	100.00	100.00	100.00	100.00	100.00	100.00	100.00	100.00	100.00	100.00	99.45	100.00	100.00	100.00	100.00	100.00	100.00	100.00	100.00	100.00	.	.	.	.
patient04_E6_07	342	.	.	.	.	.	.	.	.	.	.	.	100.00	100.00	100.00	99.35	100.00	100.00	100.00	100.00	98.95	100.00	100.00	99.84	100.00	100.00	100.00	100.00	100.00	100.00	100.00	100.00	100.00	100.00	.	99.45	100.00	100.00	100.00	100.00	100.00	100.00	100.00	100.00	100.00	.	.	.	.
patient04_E6_08	344	.	.	.	.	.	.	.	.	.	.	.	.	100.00	100.00	99.35	100.00	100.00	100.00	100.00	98.95	100.00	100.00	99.84	100.00	100.00	100.00	100.00	100.00	100.00	100.00	100.00	100.00	100.00	100.00	99.45	100.00	100.00	100.00	100.00	100.00	100.00	100.00	100.00	100.00	.	.	.	.
patient04_E6_09	342	.	.	.	.	.	.	.	.	.	.	.	.	100.00	100.00	99.35	100.00	100.00	100.00	100.00	98.95	100.00	100.00	99.84	100.00	100.00	100.00	100.00	100.00	100.00	100.00	100.00	100.00	100.00	.	99.45	100.00	100.00	100.00	100.00	100.00	100.00	100.00	100.00	100.00	.	.	.	.
patient04_E6_10	342	.	.	.	.	.	.	.	.	.	.	.	.	100.00	100.00	99.35	100.00	100.00	100.00	100.00	98.95	100.00	100.00	99.84	100.00	100.00	100.00	100.00	100.00	100.00	100.00	100.00	100.00	100.00	.	99.45	100.00	100.00	100.00	100.00	100.00	100.00	100.00	100.00	100.00	.	.	.	.
patient04_E8_01	343	.	.	.	.	.	.	.	.	.	.	.	.	100.00	100.00	99.35	100.00	100.00	100.00	100.00	98.95	100.00	100.00	99.84	100.00	100.00	100.00	100.00	100.00	100.00	100.00	100.00	100.00	100.00	.	99.45	100.00	100.00	100.00	100.00	100.00	100.00	100.00	100.00	100.00	.	.	.	.
patient04_E8_02	342	.	.	.	.	.	.	.	.	.	.	.	100.00	100.00	100.00	99.35	100.00	100.00	100.00	100.00	98.95	100.00	100.00	99.84	100.00	100.00	100.00	100.00	100.00	100.00	100.00	100.00	100.00	100.00	100.00	99.45	100.00	100.00	100.00	100.00	100.00	100.00	100.00	100.00	100.00	.	.	.	.
patient04_E8_03	343	.	.	.	.	.	.	.	.	.	.	.	.	100.00	100.00	99.35	100.00	100.00	100.00	100.00	98.95	100.00	100.00	99.84	100.00	100.00	100.00	100.00	100.00	100.00	100.00	100.00	100.00	100.00	100.00	99.45	100.00	100.00	100.00	100.00	100.00	100.00	100.00	100.00	100.00	.	.	.	.
patient04_E8_04	340	.	.	.	.	.	.	.	.	.	.	.	.	100.00	100.00	99.35	100.00	100.00	100.00	100.00	98.95	100.00	100.00	99.84	100.00	100.00	100.00	100.00	100.00	100.00	100.00	100.00	100.00	100.00	.	99.45	100.00	100.00	100.00	100.00	100.00	100.00	100.00	100.00	100.00	.	.	.	.
patient04_E8_05	344	.	.	.	.	.	.	.	.	.	.	.	.	100.00	100.00	99.35	100.00	100.00	100.00	100.00	98.95	100.00	100.00	99.84	100.00	100.00	100.00	100.00	100.00	100.00	100.00	100.00	100.00	100.00	.	99.45	100.00	100.00	100.00	100.00	100.00	100.00	100.00	100.00	100.00	.	.	.	.
patient04_E8_06	346	.	.	.	.	.	.	.	.	.	.	.	100.00	100.00	100.00	99.35	100.00	100.00	100.00	100.00	98.95	100.00	100.00	99.84	100.00	100.00	100.00	100.00	100.00	100.00	100.00	100.00	100.00	100.00	100.00	99.45	100.00	100.00	100.00	100.00	100.00	100.00	100.00	100.00	100.00	.	.	.	.
patient04_E8_07	344	.	.	.	.	.	.	.	.	.	.	.	100.00	100.00	100.00	99.35	100.00	100.00	100.00	100.00	98.95	100.00	100.00	99.84	100.00	100.00	100.00	100.00	100.00	100.00	100.00	100.00	100.00	100.00	100.00	99.45	100.00	100.00	100.00	100.00	100.00	100.00	100.00	100.00	100.00	.	.	.	.
patient04_E8_08	344	.	.	.	.	.	.	.	.	.	.	.	100.00	100.00	100.00	99.35	100.00	100.00	100.00	100.00	98.95	100.00	100.00	99.84	100.00	100.00	100.00	100.00	100.00	100.00	100.00	100.00	100.00	100.00	.	99.45	100.00	100.00	100.00	100.00	100.00	100.00	100.00	100.00	100.00	.	.	.	.
patient04_E8_09	343	.	.	.	.	.	.	.	.	.	.	.	100.00	100.00	100.00	99.35	100.00	100.00	100.00	100.00	98.95	100.00	100.00	99.84	100.00	100.00	100.00	100.00	100.00	100.00	100.00	100.00	100.00	100.00	.	99.45	100.00	100.00	100.00	100.00	100.00	100.00	100.00	100.00	100.00	.	.	.	.
patient04_E8_10	344	.	.	.	.	.	.	.	.	.	.	.	100.00	100.00	100.00	99.35	100.00	100.00	100.00	100.00	98.95	100.00	100.00	99.84	100.00	100.00	100.00	100.00	100.00	100.00	100.00	100.00	100.00	100.00	.	99.45	100.00	100.00	100.00	100.00	100.00	100.00	100.00	100.00	100.00	.	.	.	.
patient10_E1_01	354	100.00	100.00	100.00	100.00	100.00	100.00	99.56	100.00	100.00	100.00	100.00	100.00	100.00	100.00	100.00	100.00	100.00	100.00	100.00	98.95	100.00	100.00	100.00	100.00	100.00	100.00	100.00	100.00	100.00	100.00	100.00	100.00	100.00	.	100.00	100.00	100.00	100.00	99.96	99.68	100.00	100.00	100.00	100.00	.	.	.	.
patient10_E1_02	353	100.00	100.00	100.00	100.00	100.00	100.00	99.56	100.00	100.00	100.00	100.00	100.00	100.00	100.00	100.00	100.00	100.00	100.00	100.00	98.95	100.00	100.00	100.00	100.00	100.00	100.00	100.00	100.00	100.00	100.00	100.00	100.00	100.00	.	100.00	100.00	100.00	100.00	99.96	99.68	100.00	100.00	100.00	100.00	.	.	.	.
patient10_E1_03	356	100.00	100.00	100.00	100.00	100.00	100.00	99.56	100.00	100.00	100.00	100.00	100.00	100.00	100.00	100.00	100.00	100.00	100.00	100.00	98.95	100.00	100.00	100.00	100.00	100.00	100.00	100.00	100.00	100.00	100.00	100.00	100.00	100.00	.	100.00	100.00	100.00	100.00	99.96	99.68	100.00	100.00	100.00	100.00	.	.	.	.
patient10_E1_04	354	100.00	100.00	100.00	100.00	100.00	100.00	99.56	100.00	100.00	100.00	100.00	100.00	100.00	100.00	100.00	100.00	100.00	100.00	100.00	98.95	100.00	100.00	100.00	100.00	100.00	100.00	100.00	100.00	100.00	100.00	100.00	100.00	100.00	.	100.00	100.00	100.00	100.00	99.96	99.68	100.00	100.00	100.00	100.00	.	.	.	.
patient10_E1_05	348	100.00	100.00	100.00	100.00	100.00	100.00	99.56	100.00	100.00	100.00	100.00	.	100.00	100.00	100.00	100.00	100.00	100.00	100.00	98.95	100.00	100.00	100.00	100.00	100.00	100.00	100.00	100.00	100.00	100.00	100.00	100.00	100.00	.	100.00	100.00	100.00	100.00	99.96	99.68	100.00	100.00	100.00	100.00	.	.	.	.
patient10_E1_06	353	100.00	100.00	100.00	100.00	100.00	100.00	99.56	100.00	100.00	100.00	100.00	100.00	100.00	100.00	100.00	100.00	100.00	100.00	100.00	98.95	100.00	100.00	100.00	100.00	100.00	100.00	100.00	100.00	100.00	100.00	100.00	100.00	100.00	.	100.00	100.00	100.00	100.00	99.96	99.68	100.00	100.00	100.00	100.00	.	.	.	.
patient10_E1_07	355	100.00	100.00	100.00	100.00	100.00	100.00	99.56	100.00	100.00	100.00	100.00	100.00	100.00	100.00	100.00	100.00	100.00	100.00	100.00	98.95	100.00	100.00	100.00	100.00	100.00	100.00	100.00	100.00	100.00	100.00	100.00	100.00	100.00	.	100.00	100.00	100.00	100.00	99.96	99.68	100.00	100.00	100.00	100.00	.	.	.	.
patient10_E1_08	343	100.00	100.00	100.00	100.00	100.00	100.00	99.56	100.00	100.00	100.00	100.00	100.00	100.00	100.00	100.00	100.00	100.00	100.00	.	.	100.00	100.00	100.00	100.00	100.00	100.00	100.00	100.00	100.00	100.00	100.00	100.00	100.00	.	100.00	100.00	100.00	100.00	99.96	99.68	100.00	100.00	100.00	100.00	.	.	.	.
patient10_E1_09	355	100.00	100.00	100.00	100.00	100.00	100.00	99.56	100.00	100.00	100.00	100.00	100.00	100.00	100.00	100.00	100.00	100.00	100.00	100.00	98.95	100.00	100.00	100.00	100.00	100.00	100.00	100.00	100.00	100.00	100.00	100.00	100.00	100.00	.	100.00	100.00	100.00	100.00	99.96	99.68	100.00	100.00	100.00	100.00	.	.	.	.
patient10_E1_10	354	100.00	100.00	100.00	100.00	100.00	100.00	99.56	100.00	100.00	100.00	100.00	100.00	100.00	100.00	100.00	100.00	100.00	100.00	100.00	98.95	100.00	100.00	100.00	100.00	100.00	100.00	100.00	100.00	100.00	100.00	100.00	100.00	100.00	.	100.00	100.00	100.00	100.00	99.96	99.68	100.00	100.00	100.00	100.00	.	.	.	.
patient10_E2_01	343	100.00	100.00	100.00	100.00	100.00	100.00	99.56	100.00	100.00	100.00	100.00	100.00	100.00	100.00	100.00	100.00	100.00	100.00	100.00	98.95	100.00	100.00	100.00	100.00	100.00	100.00	100.00	100.00	100.00	100.00	100.00	100.00	100.00	.	100.00	100.00	100.00	100.00	99.96	99.68	100.00	100.00	100.00	100.00	.	.	.	.
patient10_E2_02	347	100.00	100.00	100.00	100.00	100.00	100.00	99.56	100.00	100.00	100.00	100.00	100.00	100.00	100.00	100.00	100.00	100.00	100.00	100.00	98.95	100.00	100.00	100.00	100.00	100.00	100.00	100.00	100.00	100.00	100.00	100.00	100.00	100.00	.	100.00	100.00	100.00	100.00	99.96	99.68	100.00	100.00	100.00	100.00	.	.	.	.
patient10_E2_03	344	100.00	100.00	100.00	100.00	100.00	100.00	99.56	100.00	100.00	100.00	100.00	100.00	100.00	100.00	100.00	100.00	100.00	100.00	.	.	100.00	100.00	100.00	100.00	100.00	100.00	100.00	100.00	100.00	100.00	100.00	100.00	100.00	.	100.00	100.00	100.00	100.00	99.96	99.68	100.00	100.00	100.00	100.00	.	.	.	.
patient10_E2_04	344	100.00	100.00	100.00	100.00	100.00	100.00	99.56	100.00	100.00	100.00	100.00	100.00	100.00	100.00	100.00	100.00	100.00	100.00	100.00	98.95	100.00	100.00	100.00	100.00	100.00	100.00	100.00	100.00	100.00	100.00	100.00	100.00	100.00	.	100.00	100.00	100.00	100.00	99.96	99.68	100.00	100.00	100.00	100.00	.	.	.	.
patient10_E2_05	350	100.00	100.00	100.00	100.00	100.00	100.00	99.56	100.00	100.00	100.00	100.00	100.00	100.00	100.00	100.00	100.00	100.00	100.00	100.00	98.95	100.00	100.00	100.00	100.00	100.00	100.00	100.00	100.00	100.00	100.00	100.00	100.00	100.00	.	100.00	100.00	100.00	100.00	99.96	99.68	100.00	100.00	100.00	100.00	.	.	.	.
patient10_E2_06	350	100.00	100.00	100.00	100.00	100.00	100.00	99.56	100.00	100.00	100.00	100.00	100.00	100.00	100.00	100.00	100.00	100.00	100.00	100.00	98.95	100.00	100.00	100.00	100.00	100.00	100.00	100.00	100.00	100.00	100.00	100.00	100.00	100.00	.	100.00	100.00	100.00	100.00	99.96	99.68	100.00	100.00	100.00	100.00	.	.	.	.
patient10_E2_07	350	100.00	100.00	100.00	100.00	100.00	100.00	99.56	100.00	100.00	100.00	100.00	100.00	100.00	100.00	100.00	100.00	100.00	100.00	100.00	98.95	100.00	100.00	100.00	100.00	100.00	100.00	100.00	100.00	100.00	100.00	100.00	100.00	100.00	.	100.00	100.00	100.00	100.00	99.96	99.68	100.00	100.00	100.00	100.00	.	.	.	.
patient10_E2_08	346	100.00	100.00	100.00	100.00	100.00	100.00	99.56	100.00	100.00	100.00	100.00	100.00	100.00	100.00	100.00	100.00	100.00	100.00	100.00	98.95	100.00	100.00	100.00	100.00	100.00	100.00	100.00	100.00	100.00	100.00	100.00	100.00	100.00	.	100.00	100.00	100.00	100.00	99.96	99.68	100.00	100.00	100.00	100.00	.	.	.	.
patient10_E2_09	350	100.00	100.00	100.00	100.00	100.00	100.00	99.56	100.00	100.00	100.00	100.00	100.00	100.00	100.00	100.00	100.00	100.00	100.00	100.00	98.95	100.00	100.00	100.00	100.00	100.00	100.00	100.00	100.00	100.00	100.00	100.00	100.00	100.00	.	100.00	100.00	100.00	100.00	99.96	99.68	100.00	100.00	100.00	100.00	.	.	.	.
patient10_E2_10	343	100.00	100.00	100.00	100.00	100.00	100.00	99.56	100.00	100.00	100.00	100.00	100.00	100.00	100.00	100.00	100.00	100.00	100.00	100.00	98.95	100.00	100.00	100.00	100.00	100.00	100.00	100.00	100.00	100.00	100.00	100.00	100.00	100.00	.	100.00	100.00	100.00	100.00	99.96	99.68	100.00	100.00	100.00	100.00	.	.	.	.
patient10_E3_01	348	100.00	100.00	100.00	100.00	100.00	100.00	99.56	100.00	100.00	100.00	100.00	100.00	100.00	100.00	100.00	100.00	100.00	100.00	100.00	98.95	100.00	100.00	100.00	100.00	100.00	100.00	100.00	100.00	100.00	100.00	100.00	100.00	100.00	.	100.00	100.00	100.00	100.00	99.96	99.68	100.00	100.00	100.00	100.00	.	.	.	.
patient10_E3_02	347	100.00	100.00	100.00	100.00	100.00	100.00	99.56	100.00	100.00	100.00	100.00	100.00	100.00	100.00	100.00	100.00	100.00	100.00	.	.	100.00	100.00	100.00	100.00	100.00	100.00	100.00	100.00	100.00	100.00	100.00	100.00	100.00	.	100.00	100.00	100.00	100.00	99.96	99.68	100.00	100.00	100.00	100.00	.	.	.	.
patient10_E3_03	347	100.00	100.00	100.00	100.00	100.00	100.00	99.56	100.00	100.00	100.00	100.00	100.00	100.00	100.00	100.00	100.00	100.00	100.00	.	98.95	100.00	100.00	100.00	100.00	100.00	100.00	100.00	100.00	100.00	100.00	100.00	100.00	100.00	.	100.00	100.00	100.00	100.00	99.96	99.68	100.00	100.00	100.00	100.00	.	.	.	.
patient10_E3_04	346	100.00	100.00	100.00	100.00	100.00	100.00	99.56	100.00	100.00	100.00	100.00	100.00	100.00	100.00	100.00	100.00	100.00	100.00	100.00	98.95	100.00	100.00	100.00	100.00	100.00	100.00	100.00	100.00	100.00	100.00	100.00	100.00	100.00	.	100.00	100.00	100.00	100.00	99.96	99.68	100.00	100.00	100.00	100.00	.	.	.	.
patient10_E3_05	342	100.00	100.00	100.00	100.00	100.00	100.00	99.56	100.00	100.00	100.00	100.00	100.00	100.00	100.00	100.00	100.00	100.00	100.00	.	.	100.00	100.00	100.00	100.00	100.00	100.00	100.00	100.00	100.00	100.00	100.00	100.00	100.00	.	100.00	100.00	100.00	100.00	99.96	99.68	100.00	100.00	100.00	100.00	.	.	.	.
patient10_E3_06	350	100.00	100.00	100.00	100.00	100.00	100.00	99.56	100.00	100.00	100.00	100.00	100.00	100.00	100.00	100.00	100.00	100.00	100.00	100.00	98.95	100.00	100.00	100.00	100.00	100.00	100.00	100.00	100.00	100.00	100.00	100.00	100.00	100.00	.	100.00	100.00	100.00	100.00	99.96	99.68	100.00	100.00	100.00	100.00	.	.	.	.
patient10_E3_07	347	100.00	100.00	100.00	100.00	100.00	100.00	99.56	100.00	100.00	100.00	100.00	100.00	100.00	100.00	100.00	100.00	100.00	100.00	100.00	98.95	100.00	100.00	100.00	100.00	100.00	100.00	100.00	100.00	100.00	100.00	100.00	100.00	100.00	.	100.00	100.00	100.00	100.00	99.96	99.68	100.00	100.00	100.00	100.00	.	.	.	.
patient10_E3_08	348	100.00	100.00	100.00	100.00	100.00	100.00	99.56	100.00	100.00	100.00	100.00	.	100.00	100.00	100.00	100.00	100.00	100.00	100.00	98.95	100.00	100.00	100.00	100.00	100.00	100.00	100.00	100.00	100.00	100.00	100.00	100.00	100.00	.	100.00	100.00	100.00	100.00	99.96	99.68	100.00	100.00	100.00	100.00	.	.	.	.
patient10_E3_09	350	100.00	100.00	100.00	100.00	100.00	100.00	99.56	100.00	100.00	100.00	100.00	100.00	100.00	100.00	100.00	100.00	100.00	100.00	.	98.95	100.00	100.00	100.00	100.00	100.00	100.00	100.00	100.00	100.00	100.00	100.00	100.00	100.00	.	100.00	100.00	100.00	100.00	99.96	99.68	100.00	100.00	100.00	100.00	.	.	.	.
patient10_E3_10	348	100.00	100.00	100.00	100.00	100.00	100.00	99.56	100.00	100.00	100.00	100.00	100.00	100.00	100.00	100.00	100.00	100.00	100.00	100.00	98.95	100.00	100.00	100.00	100.00	100.00	100.00	100.00	100.00	100.00	100.00	100.00	100.00	100.00	.	100.00	100.00	100.00	100.00	99.96	99.68	100.00	100.00	100.00	100.00	.	.	.	.
patient10_E4_01	351	100.00	100.00	100.00	100.00	100.00	100.00	99.56	100.00	100.00	100.00	100.00	100.00	100.00	100.00	100.00	100.00	100.00	100.00	100.00	98.95	100.00	100.00	100.00	100.00	100.00	100.00	100.00	100.00	100.00	100.00	100.00	100.00	100.00	.	100.00	100.00	100.00	100.00	99.96	99.68	100.00	100.00	100.00	100.00	.	.	.	.
patient10_E4_02	349	100.00	100.00	100.00	100.00	100.00	100.00	99.56	100.00	100.00	100.00	100.00	100.00	100.00	100.00	100.00	100.00	100.00	100.00	100.00	98.95	100.00	100.00	100.00	100.00	100.00	100.00	100.00	100.00	100.00	100.00	100.00	100.00	100.00	.	100.00	100.00	100.00	100.00	99.96	99.68	100.00	100.00	100.00	100.00	.	.	.	.
patient10_E4_03	345	100.00	100.00	100.00	100.00	100.00	100.00	99.56	100.00	100.00	100.00	100.00	100.00	100.00	100.00	100.00	100.00	100.00	100.00	.	.	100.00	100.00	100.00	100.00	100.00	100.00	100.00	100.00	100.00	100.00	100.00	100.00	100.00	.	100.00	100.00	100.00	100.00	99.96	99.68	100.00	100.00	100.00	100.00	.	.	.	.
patient19_E1_01	366	100.00	100.00	100.00	100.00	100.00	100.00	100.00	100.00	100.00	100.00	100.00	100.00	100.00	100.00	.	100.00	100.00	100.00	100.00	100.00	100.00	100.00	100.00	100.00	100.00	100.00	100.00	100.00	100.00	100.00	100.00	100.00	100.00	98.73	100.00	100.00	100.00	100.00	100.00	99.68	100.00	100.00	100.00	100.00	100.00	100.00	100.00	99.91
patient19_E1_02	366	100.00	100.00	100.00	100.00	100.00	100.00	100.00	100.00	100.00	100.00	100.00	.	100.00	100.00	.	100.00	100.00	100.00	100.00	100.00	100.00	100.00	100.00	100.00	100.00	100.00	100.00	100.00	100.00	100.00	100.00	100.00	100.00	98.73	100.00	100.00	100.00	100.00	100.00	99.68	100.00	100.00	100.00	100.00	100.00	100.00	100.00	99.91
patient19_E1_03	365	100.00	100.00	100.00	100.00	100.00	100.00	100.00	100.00	100.00	100.00	100.00	.	100.00	100.00	.	100.00	100.00	100.00	100.00	100.00	100.00	100.00	100.00	100.00	100.00	100.00	100.00	100.00	100.00	100.00	100.00	100.00	100.00	98.73	100.00	100.00	100.00	100.00	100.00	99.68	100.00	100.00	100.00	100.00	100.00	100.00	100.00	99.91
patient19_E1_04	363	100.00	100.00	100.00	100.00	100.00	100.00	100.00	100.00	100.00	100.00	100.00	.	100.00	100.00	.	100.00	100.00	100.00	100.00	100.00	100.00	100.00	100.00	100.00	100.00	100.00	100.00	100.00	100.00	100.00	100.00	100.00	100.00	98.73	100.00	100.00	100.00	100.00	100.00	99.68	100.00	100.00	100.00	100.00	100.00	100.00	100.00	99.91
patient19_E1_05	365	100.00	100.00	100.00	100.00	100.00	100.00	100.00	100.00	100.00	100.00	100.00	.	100.00	100.00	.	100.00	100.00	100.00	100.00	100.00	100.00	100.00	100.00	100.00	100.00	100.00	100.00	100.00	100.00	100.00	100.00	100.00	100.00	98.73	100.00	100.00	100.00	100.00	100.00	99.68	100.00	100.00	100.00	100.00	100.00	100.00	100.00	99.91
patient19_E1_06	364	100.00	100.00	100.00	100.00	100.00	100.00	100.00	100.00	100.00	100.00	100.00	.	100.00	100.00	.	100.00	100.00	100.00	100.00	100.00	100.00	100.00	100.00	100.00	100.00	100.00	100.00	100.00	100.00	100.00	100.00	100.00	100.00	98.73	100.00	100.00	100.00	100.00	100.00	99.68	100.00	100.00	100.00	100.00	100.00	100.00	100.00	99.91
patient19_E1_07	364	100.00	100.00	100.00	100.00	100.00	100.00	100.00	100.00	100.00	100.00	100.00	.	100.00	100.00	.	100.00	100.00	100.00	100.00	100.00	100.00	100.00	100.00	100.00	100.00	100.00	100.00	100.00	100.00	100.00	100.00	100.00	100.00	98.73	100.00	100.00	100.00	100.00	100.00	99.68	100.00	100.00	100.00	100.00	100.00	100.00	100.00	99.91
patient19_E1_08	366	100.00	100.00	100.00	100.00	100.00	100.00	100.00	100.00	100.00	100.00	100.00	.	100.00	100.00	.	100.00	100.00	100.00	100.00	100.00	100.00	100.00	100.00	100.00	100.00	100.00	100.00	100.00	100.00	100.00	100.00	100.00	100.00	98.73	100.00	100.00	100.00	100.00	100.00	99.68	100.00	100.00	100.00	100.00	100.00	100.00	100.00	99.91
patient19_E1_09	366	100.00	100.00	100.00	100.00	100.00	100.00	100.00	100.00	100.00	100.00	100.00	.	100.00	100.00	.	100.00	100.00	100.00	100.00	100.00	100.00	100.00	100.00	100.00	100.00	100.00	100.00	100.00	100.00	100.00	100.00	100.00	100.00	98.73	100.00	100.00	100.00	100.00	100.00	99.68	100.00	100.00	100.00	100.00	100.00	100.00	100.00	99.91
patient19_E1_10	366	100.00	100.00	100.00	100.00	100.00	100.00	100.00	100.00	100.00	100.00	100.00	100.00	100.00	100.00	.	100.00	100.00	100.00	100.00	100.00	100.00	100.00	100.00	100.00	100.00	100.00	100.00	100.00	100.00	100.00	100.00	100.00	100.00	98.73	100.00	100.00	100.00	100.00	100.00	99.68	100.00	100.00	100.00	100.00	100.00	100.00	100.00	99.91
patient19_E2_01	366	100.00	100.00	100.00	100.00	100.00	100.00	100.00	100.00	100.00	100.00	100.00	.	100.00	100.00	.	100.00	100.00	100.00	100.00	100.00	100.00	100.00	100.00	100.00	100.00	100.00	100.00	100.00	100.00	100.00	100.00	100.00	100.00	98.73	100.00	100.00	100.00	100.00	100.00	99.68	100.00	100.00	100.00	100.00	100.00	100.00	100.00	99.91
patient19_E2_02	366	100.00	100.00	100.00	100.00	100.00	100.00	100.00	100.00	100.00	100.00	100.00	.	100.00	100.00	.	100.00	100.00	100.00	100.00	100.00	100.00	100.00	100.00	100.00	100.00	100.00	100.00	100.00	100.00	100.00	100.00	100.00	100.00	98.73	100.00	100.00	100.00	100.00	100.00	99.68	100.00	100.00	100.00	100.00	100.00	100.00	100.00	99.91
patient19_E2_03	367	100.00	100.00	100.00	100.00	100.00	100.00	100.00	100.00	100.00	100.00	100.00	100.00	100.00	100.00	.	100.00	100.00	100.00	100.00	100.00	100.00	100.00	100.00	100.00	100.00	100.00	100.00	100.00	100.00	100.00	100.00	100.00	100.00	98.73	100.00	100.00	100.00	100.00	100.00	99.68	100.00	100.00	100.00	100.00	100.00	100.00	100.00	99.91
patient19_E2_04	365	100.00	100.00	100.00	100.00	100.00	100.00	100.00	100.00	100.00	100.00	100.00	.	100.00	100.00	.	100.00	100.00	100.00	100.00	100.00	100.00	100.00	100.00	100.00	100.00	100.00	100.00	100.00	100.00	100.00	100.00	100.00	100.00	98.73	100.00	100.00	100.00	100.00	100.00	99.68	100.00	100.00	100.00	100.00	100.00	100.00	100.00	99.91
patient19_E2_05	365	100.00	100.00	100.00	100.00	100.00	100.00	100.00	100.00	100.00	100.00	100.00	.	100.00	100.00	.	100.00	100.00	100.00	100.00	100.00	100.00	100.00	100.00	100.00	100.00	100.00	100.00	100.00	100.00	100.00	100.00	100.00	100.00	98.73	100.00	100.00	100.00	100.00	100.00	99.68	100.00	100.00	100.00	100.00	100.00	100.00	100.00	99.91
patient19_E2_06	365	100.00	100.00	100.00	100.00	100.00	100.00	100.00	100.00	100.00	100.00	100.00	.	100.00	100.00	.	100.00	100.00	100.00	100.00	100.00	100.00	100.00	100.00	100.00	100.00	100.00	100.00	100.00	100.00	100.00	100.00	100.00	100.00	98.73	100.00	100.00	100.00	100.00	100.00	99.68	100.00	100.00	100.00	100.00	100.00	100.00	100.00	99.91
patient19_E2_07	365	100.00	100.00	100.00	100.00	100.00	100.00	100.00	100.00	100.00	100.00	100.00	.	100.00	100.00	.	100.00	100.00	100.00	100.00	100.00	100.00	100.00	100.00	100.00	100.00	100.00	100.00	100.00	100.00	100.00	100.00	100.00	100.00	98.73	100.00	100.00	100.00	100.00	100.00	99.68	100.00	100.00	100.00	100.00	100.00	100.00	100.00	99.91
patient19_E2_08	366	100.00	100.00	100.00	100.00	100.00	100.00	100.00	100.00	100.00	100.00	100.00	100.00	100.00	100.00	.	100.00	100.00	100.00	100.00	100.00	100.00	100.00	100.00	100.00	100.00	100.00	100.00	100.00	100.00	100.00	100.00	100.00	100.00	98.73	100.00	100.00	100.00	100.00	100.00	99.68	100.00	100.00	100.00	100.00	100.00	100.00	100.00	99.91
patient19_E2_09	366	100.00	100.00	100.00	100.00	100.00	100.00	100.00	100.00	100.00	100.00	100.00	.	100.00	100.00	.	100.00	100.00	100.00	100.00	100.00	100.00	100.00	100.00	100.00	100.00	100.00	100.00	100.00	100.00	100.00	100.00	100.00	100.00	98.73	100.00	100.00	100.00	100.00	100.00	99.68	100.00	100.00	100.00	100.00	100.00	100.00	100.00	99.91
patient19_E2_10	367	100.00	100.00	100.00	100.00	100.00	100.00	100.00	100.00	100.00	100.00	100.00	100.00	100.00	100.00	.	100.00	100.00	100.00	100.00	100.00	100.00	100.00	100.00	100.00	100.00	100.00	100.00	100.00	100.00	100.00	100.00	100.00	100.00	98.73	100.00	100.00	100.00	100.00	100.00	99.68	100.00	100.00	100.00	100.00	100.00	100.00	100.00	99.91
patient19_E3_01	365	100.00	100.00	100.00	100.00	100.00	100.00	100.00	100.00	100.00	100.00	100.00	100.00	100.00	100.00	.	100.00	100.00	100.00	100.00	100.00	100.00	100.00	100.00	100.00	100.00	100.00	100.00	100.00	100.00	100.00	100.00	100.00	100.00	98.73	100.00	100.00	100.00	100.00	100.00	99.68	100.00	100.00	100.00	100.00	100.00	100.00	100.00	99.91
patient19_E3_02	366	100.00	100.00	100.00	100.00	100.00	100.00	100.00	100.00	100.00	100.00	100.00	100.00	100.00	100.00	.	100.00	100.00	100.00	100.00	100.00	100.00	100.00	100.00	100.00	100.00	100.00	100.00	100.00	100.00	100.00	100.00	100.00	100.00	98.73	100.00	100.00	100.00	100.00	100.00	99.68	100.00	100.00	100.00	100.00	100.00	100.00	100.00	99.91
patient19_E3_03	365	100.00	100.00	100.00	100.00	100.00	100.00	100.00	100.00	100.00	100.00	100.00	100.00	100.00	100.00	.	100.00	100.00	100.00	100.00	100.00	100.00	100.00	100.00	100.00	100.00	100.00	100.00	100.00	100.00	100.00	100.00	100.00	100.00	98.73	100.00	100.00	100.00	100.00	100.00	99.68	100.00	100.00	100.00	100.00	100.00	100.00	100.00	99.91
[truncated: 335 more columns]

## Sheet: S6_sequencing-plasmids
Isolate ID	NUM_FOUND	Col(pHAD28)_1	Col440I_1	ColpVC_1
patient03_E1_01	0	.	.	.
patient03_E1_02	0	.	.	.
patient03_E1_03	0	.	.	.
patient03_E1_04	0	.	.	.
patient03_E1_05	0	.	.	.
patient03_E1_06	0	.	.	.
patient03_E1_07	0	.	.	.
patient03_E1_08	0	.	.	.
patient03_E1_09	0	.	.	.
patient03_E1_10	0	.	.	.
patient03_E2_01	0	.	.	.
patient03_F6_01	0	.	.	.
patient03_F6_02	0	.	.	.
patient03_F6_03	0	.	.	.
patient03_F6_04	0	.	.	.
patient03_F6_05	0	.	.	.
patient03_F6_06	0	.	.	.
patient03_F6_07	0	.	.	.
patient03_F6_08	0	.	.	.
patient03_F6_09	0	.	.	.
patient03_F6_10	0	.	.	.
patient04_E1_01	0	.	.	.
patient04_E1_02	0	.	.	.
patient04_E1_03	0	.	.	.
patient04_E1_04	0	.	.	.
patient04_E1_05	0	.	.	.
patient04_E1_06	0	.	.	.
patient04_E1_07	0	.	.	.
patient04_E1_08	0	.	.	.
patient04_E1_09	0	.	.	.
patient04_E1_10	0	.	.	.
patient04_E13_01	0	.	.	.
patient04_E13_02	0	.	.	.
patient04_E13_03	0	.	.	.
patient04_E13_04	0	.	.	.
patient04_E13_05	0	.	.	.
patient04_E13_06	0	.	.	.
patient04_E13_07	0	.	.	.
patient04_E13_08	0	.	.	.
patient04_E13_09	0	.	.	.
patient04_E13_10	0	.	.	.
patient04_E6_01	0	.	.	.
patient04_E6_02	0	.	.	.
patient04_E6_03	0	.	.	.
patient04_E6_04	0	.	.	.
patient04_E6_05	0	.	.	.
patient04_E6_06	0	.	.	.
patient04_E6_07	0	.	.	.
patient04_E6_08	0	.	.	.
patient04_E6_09	0	.	.	.
patient04_E6_10	0	.	.	.
patient04_E8_01	0	.	.	.
patient04_E8_02	0	.	.	.
patient04_E8_03	0	.	.	.
patient04_E8_04	0	.	.	.
patient04_E8_05	0	.	.	.
patient04_E8_06	0	.	.	.
patient04_E8_07	0	.	.	.
patient04_E8_08	0	.	.	.
patient04_E8_09	0	.	.	.
patient04_E8_10	0	.	.	.
patient10_E1_01	0	.	.	.
patient10_E1_02	0	.	.	.
patient10_E1_03	0	.	.	.
patient10_E1_04	0	.	.	.
patient10_E1_05	0	.	.	.
patient10_E1_06	0	.	.	.
patient10_E1_07	0	.	.	.
patient10_E1_08	0	.	.	.
patient10_E1_09	0	.	.	.
patient10_E1_10	0	.	.	.
patient10_E2_01	0	.	.	.
patient10_E2_02	0	.	.	.
patient10_E2_03	0	.	.	.
patient10_E2_04	0	.	.	.
patient10_E2_05	0	.	.	.
patient10_E2_06	0	.	.	.
patient10_E2_07	0	.	.	.
patient10_E2_08	0	.	.	.
patient10_E2_09	0	.	.	.
patient10_E2_10	0	.	.	.
patient10_E3_01	0	.	.	.
patient10_E3_02	0	.	.	.
patient10_E3_03	0	.	.	.
patient10_E3_04	0	.	.	.
patient10_E3_05	0	.	.	.
patient10_E3_06	0	.	.	.
patient10_E3_07	0	.	.	.
patient10_E3_08	0	.	.	.
patient10_E3_09	0	.	.	.
patient10_E3_10	1	.	.	100.00
patient10_E4_01	0	.	.	.
patient10_E4_02	0	.	.	.
patient10_E4_03	0	.	.	.
patient19_E1_01	0	.	.	.
patient19_E1_02	0	.	.	.
patient19_E1_03	0	.	.	.
patient19_E1_04	0	.	.	.
patient19_E1_05	0	.	.	.
patient19_E1_06	3	98.47	100.00	100.00
patient19_E1_07	0	.	.	.
patient19_E1_08	0	.	.	.
patient19_E1_09	0	.	.	.
patient19_E1_10	0	.	.	.
patient19_E2_01	0	.	.	.
patient19_E2_02	0	.	.	.
patient19_E2_03	1	98.47	.	.
patient19_E2_04	0	.	.	.
patient19_E2_05	0	.	.	.
patient19_E2_06	0	.	.	.
patient19_E2_07	2	100.00	.	100.00
patient19_E2_08	0	.	.	.
patient19_E2_09	0	.	.	.
patient19_E2_10	0	.	.	.
patient19_E3_01	0	.	.	.
patient19_E3_02	0	.	.	.
patient19_E3_03	0	.	.	.

## Sheet: S7_snippy-patient 3
CHROM	POS	TYPE	REF	ALT	EVIDENCE	FTYPE	STRAND	NT_POS	AA_POS	EFFECT	LOCUS_TAG	GENE	PRODUCT	75892/76847-10.snippy	75892/76772-1.snippy	75892/76847-1.snippy	75892/76847-2.snippy	75892/76847-3.snippy	75892/76847-4.snippy	75892/76847-5.snippy	75892/76847-6.snippy	75892/76847-7.snippy	75892/76847-8.snippy	75892/76847-9.snippy	75892/77867-10.snippy	75892/77867-1.snippy	75892/77867-2.snippy	75892/77867-3.snippy	75892/77867-4.snippy	75892/77867-5.snippy	75892/77867-6.snippy	75892/77867-7.snippy	75892/77867-8.snippy	75892/77867-9.snippy	number_samples_with_variant
contig_11	154389	snp	G	C	C:203 G:0	CDS	-	1269/1665	423/554	missense_variant c.1269C>G p.Cys423Trp	PDDLKG_11775	pgi	glucose-6-phosphate isomerase		C:203 G:0										C:206 G:0	C:206 G:0	C:122 G:0	C:132 G:0	C:175 G:2		C:244 G:0	C:88 G:1	C:121 G:0		9
contig_51	21373	snp	G	C	C:209 G:0	CDS	+	70/873	24/290	missense_variant c.70G>C p.Ala24Pro	PDDLKG_28860	accD	acetyl-CoA carboxylase, carboxyltransferase subunit beta		C:209 G:0										C:252 G:0	C:252 G:0	C:154 G:0	C:149 G:0	C:212 G:1		C:297 G:1	C:115 G:0	C:175 G:0		9
contig_3	21906	snp	T	C	C:162 T:0	CDS	+	614/756	205/251	missense_variant c.614T>C p.Val205Ala	PDDLKG_03025		Transmembrane protein		C:162 T:0										C:144 T:0	C:144 T:0	C:85 T:0	C:96 T:0	C:128 T:0		C:188 T:0	C:66 T:0	C:120 T:0		9
contig_25	35805	snp	C	A	A:193 C:0	CDS	+	23/585	8/194	missense_variant c.23C>A p.Ala8Glu	PDDLKG_20945	mucA	anti-sigma factor MucA		A:193 C:0										A:236 C:0	A:236 C:0	A:131 C:0	A:140 C:0	A:179 C:1		A:269 C:0	A:100 C:0	A:115 C:0		9
contig_26	38711	snp	G	C	C:158 G:0	CDS	-	85/327	29/108	missense_variant c.85C>G p.Pro29Ala	PDDLKG_21425	dksA	DksA C4-type domain-containing protein		C:158 G:0										C:183 G:0	C:183 G:0	C:117 G:0	C:118 G:0	C:158 G:1		C:192 G:0	C:88 G:0	C:87 G:0		9
contig_10	130714	snp	A	G	G:186 A:0	CDS	-	933/987	311/328	synonymous_variant c.933T>C p.Ser311Ser	PDDLKG_10745		Iron siderophore sensor protein		G:186 A:0										G:226 A:0	G:226 A:0	G:94 A:0	G:139 A:0	G:173 A:5		G:229 A:0	G:93 A:0			8
contig_25	36207	del	AG	A	A:105 AG:1	CDS	+	430/585	144/194	frameshift_variant c.430delG p.Ala144fs	PDDLKG_20945	mucA	anti-sigma factor MucA												A:105 AG:1	A:105 AG:1	A:96 AG:0	A:80 AG:1			A:171 AG:0	A:69 AG:2			6
contig_15	27232	snp	C	G	G:302 C:0	CDS	-	1029/2607	343/868	synonymous_variant c.1029G>C p.Ala343Ala	PDDLKG_14750		Peptidase S8 and S53 subtilisin kexin sedolisin												G:302 C:0	G:302 C:0	G:192 C:0	G:174 C:0				G:134 C:1			5
contig_39	57480	snp	C	T	T:289 C:1	CDS	+	2173/3141	725/1046	stop_gained c.2173C>T p.Gln725*	PDDLKG_26195	mexB	multidrug efflux RND transporter permease subunit MexB												T:289 C:1	T:289 C:1	T:170 C:0	T:156 C:2				T:143 C:1			5
contig_2	120343	snp	G	A	A:160 G:0	CDS	+	723/1047	241/348	synonymous_variant c.723G>A p.Pro241Pro	PDDLKG_02195	araC	Putative AraC family transcriptional regulator																				A:160 G:0		1
contig_8	140434	snp	G	C	C:194 G:1	CDS	-	843/1299	281/432	missense_variant c.843C>G p.His281Gln	PDDLKG_08895	aprE	Alkaline protease secretion protein AprE		C:194 G:1																				1
contig_42	14569	snp	G	A	A:211 G:0	CDS	-	251/1131	84/376	missense_variant c.251C>T p.Pro84Leu	PDDLKG_26740		Glycosyl transferase-like protein																		A:211 G:0				1
contig_42	15083	del	TC	T	T:155 TC:0	CDS	-	931/1152	311/383	frameshift_variant c.931delG p.Asp311fs	PDDLKG_26745		Glycosyl transferase																				T:155 TC:0		1
contig_1	160169	snp	G	A	A:225 G:0	CDS	-	692/951	231/316	missense_variant c.692C>T p.Ala231Val	PDDLKG_00720	accA	acetyl-CoA carboxylase carboxyl transferase subunit alpha																		A:225 G:0				1
contig_3	161889	snp	A	G	G:136 A:0	CDS	+	552/897	184/298	synonymous_variant c.552A>G p.Gln184Gln	PDDLKG_03720	exsA	T3SS regulon transcriptional activator ExsA		G:136 A:0																				1
contig_42	17943	snp	C	G	G:172 C:0	CDS	-	1003/1047	335/348	missense_variant c.1003G>C p.Ala335Pro	PDDLKG_26755		Glycosyl transferases group 1-like protein		G:172 C:0																				1
contig_42	18143	snp	G	A	A:268 G:0	CDS	-	803/1047	268/348	missense_variant c.803C>T p.Pro268Leu	PDDLKG_26755		Glycosyl transferases group 1-like protein																		A:268 G:0				1
contig_51	18553	del	GC	G	G:138 GC:2	CDS	+	1884/2760	628/919	frameshift_variant c.1884delC p.Ala629fs	PDDLKG_28845	fimV	type IV pilus assembly protein FimV		G:138 GC:2																				1
contig_42	19782	snp	G	A	A:162 G:0	CDS	-	710/1425	237/474	missense_variant c.710C>T p.Ala237Val	PDDLKG_26760		Polysaccharide biosynthesis protein-like protein																				A:162 G:0		1
contig_7	20590	snp	C	T	T:74 C:1	CDS	-	178/210	60/69	missense_variant c.178G>A p.Glu60Lys	PDDLKG_07390		ANTAR domain-containing protein																			T:74 C:1			1
contig_49	2123	snp	T	G	G:190 T:1	CDS	-	1642/1833	548/610	missense_variant c.1642A>C p.Thr548Pro	PDDLKG_28345	mdlB	ABC-type multidrug transport system, ATPase and permease component																		G:190 T:1				1
contig_18	23	snp	A	G	G:76 A:0																												G:76 A:0		1
contig_16	31449	snp	C	T	T:245 C:0	CDS	+	270/555	90/184	synonymous_variant c.270C>T p.Pro90Pro	PDDLKG_15520	cOX11	cytochrome c oxidase assembly protein																		T:245 C:0				1
contig_48	3418	snp	G	A	A:216 G:0	CDS	+	88/396	30/131	missense_variant c.88G>A p.Ala30Thr	PDDLKG_28130		Lipoprotein		A:216 G:0																				1
contig_43	3475	del	CG	C	C:217 CG:2	CDS	+	968/1356	323/451	frameshift_variant c.968delG p.Gly323fs	PDDLKG_26915	mpl	UDP-N-acetylmuramate:L-alanyl-gamma-D-glutamyl-me so-diaminopimelate ligase																		C:217 CG:2				1
contig_24	3516	snp	C	T	T:207 C:0	CDS	+	472/864	158/287	missense_variant c.472C>T p.His158Tyr	PDDLKG_20320		Integrase																		T:207 C:0				1
contig_8	35181	snp	C	T	T:283 C:0	CDS	+	1365/1590	455/529	synonymous_variant c.1365C>T p.Gly455Gly	PDDLKG_08425		Peptide ABC transporter ATP-binding protein																		T:283 C:0				1
contig_25	35183	snp	A	G	G:319 A:4	CDS	+	14/582	5/193	missense_variant c.14A>G p.Glu5Gly	PDDLKG_20940	algU	alginate biosynthesis protein AlgZ/FimS																		G:319 A:4				1
contig_25	35429	del	TG	T	T:53 TG:2	CDS	+	262/582	88/193	frameshift_variant c.262delG p.Val88fs	PDDLKG_20940	algU	alginate biosynthesis protein AlgZ/FimS																			T:53 TG:2			1
contig_25	35528	snp	A	T	T:152 A:0	CDS	+	359/582	120/193	missense_variant c.359A>T p.Glu120Val	PDDLKG_20940	algU	alginate biosynthesis protein AlgZ/FimS																				T:152 A:0		1
contig_25	37033	snp	C	T	T:79 C:0	CDS	+	658/951	220/316	missense_variant c.658C>T p.Pro220Ser	PDDLKG_20950	mucB	sigma factor AlgU regulator MucB																				T:79 C:0		1
contig_21	50373	snp	G	C	C:13 G:1	CDS	-	2185/2595	729/864	missense_variant c.2185C>G p.Arg729Gly	PDDLKG_18980	malT	ATP-, maltotriose- and DNA-dependent transcriptional regulator MalT								C:13 G:1														1
contig_19	56086	del	GCGGCCGT	G	G:38 GCGGCCGT:1	CDS	-	713/771	236/256	frameshift_variant c.707_713delACGGCCG p.Asp236fs	PDDLKG_17855	hisJ	ABC-type amino acid transport/signal transduction system, periplasmic component/domain																				G:38 GCGGCCGT:1		1
contig_39	56851	snp	G	A	A:105 G:0	CDS	+	1544/3141	515/1046	stop_gained c.1544G>A p.Trp515*	PDDLKG_26195	mexB	multidrug efflux RND transporter permease subunit MexB																				A:105 G:0		1
contig_39	57034	del	TA	T	T:336 TA:2	CDS	+	1728/3141	576/1046	frameshift_variant c.1728delA p.Gln577fs	PDDLKG_26195	mexB	multidrug efflux RND transporter permease subunit MexB																		T:336 TA:2				1
contig_9	57851	del	GA	G	G:79 GA:0	CDS	-	167/1494	56/497	frameshift_variant c.167delT p.Phe56fs	PDDLKG_09440	rpoN	RNA polymerase factor sigma-54																				G:79 GA:0		1
contig_28	59652	snp	C	T	T:207 C:1	CDS	-	434/753	145/250	missense_variant c.434G>A p.Arg145His	PDDLKG_22275	fapE	chaprone FapE																		T:207 C:1				1
contig_14	62276	ins	A	AGATC	AGATC:79 A:0	CDS	+	259/1305	87/434	frameshift_variant c.255_258dupGATC p.Leu87fs	PDDLKG_14040	citM	Mg2+/citrate symporter																			AGATC:79 A:0			1
contig_56	674	snp	G	C	C:96 G:6														C:96 G:6																1
contig_5	678	del	CT	C	C:169 CT:0	CDS	+	593/1263	198/420	frameshift_variant c.593delT p.Leu198fs	PDDLKG_05230	oprM	Outer membrane protein OprM		C:169 CT:0																				1
contig_20	78634	snp	G	C	C:18 G:2																												C:18 G:2		1
contig_5	84047	snp	T	G	G:141 T:0	CDS	+	74/723	25/240	missense_variant c.74T>G p.Leu25Arg	PDDLKG_05605	menH	2-succinyl-6-hydroxy-2,4-cyclohexadiene-1-carboxy late synthase MenH and related esterases, alpha/beta hydrolase fold																				G:141 T:0		1

## Sheet: S8_snippy-patient 4
CHROM	POS	TYPE	REF	ALT	EVIDENCE	FTYPE	STRAND	NT_POS	AA_POS	EFFECT	LOCUS_TAG	GENE	PRODUCT	47029/76707-2.snippy	47029/76707-10.snippy	47029/76707-3.snippy	47029/76707-4.snippy	47029/76707-5.snippy	47029/76707-6.snippy	47029/76707-7.snippy	47029/76707-8.snippy	47029/76707-9.snippy	47029/76723-10.snippy	47029/76723-1.snippy	47029/76723-2.snippy	47029/76723-3.snippy	47029/76723-4.snippy	47029/76723-5.snippy	47029/76723-6.snippy	47029/76723-7.snippy	47029/76723-8.snippy	47029/76723-9.snippy	47029/76731-10.snippy	47029/76731-11.snippy	47029/76731-12.snippy	47029/76731-13.snippy	47029/76731-14.snippy	47029/76731-15.snippy	47029/76731-17.snippy	47029/76731-18.snippy	47029/76731-8.snippy	47029/76731-9.snippy	47029/76739-10.snippy	47029/76739-1.snippy	47029/76739-2.snippy	47029/76739-3.snippy	47029/76739-4.snippy	47029/76739-5.snippy	47029/76739-6.snippy
contig_11	113731	snp	T	C	C:227 T:0	CDS	+	885/1497	295/498	synonymous_variant c.885T>C p.His295His	CHACMO_11610	lasB	M4 family elastase LasB		C:227 T:0	C:331 T:0	C:265 T:1	C:263 T:0	C:325 T:1		C:286 T:0	C:256 T:0	C:1537 T:0	C:1537 T:0	C:15 T:0	C:53 T:0	C:162 T:0	C:31 T:0		C:41 T:0	C:50 T:0	C:129 T:0	C:65 T:0	C:39 T:0	C:103 T:0	C:142 T:0	C:71 T:0	C:67 T:0	C:164 T:0	C:87 T:0	C:431 T:0	C:32 T:0	C:94 T:0	C:94 T:0	C:227 T:0	C:121 T:0	C:75 T:0	C:48 T:0	C:53 T:0
contig_82	7524	snp	G	A	A:201 G:4	CDS	-	14/4200	5/1399	missense_variant c.14C>T p.Pro5Leu	CHACMO_31045	rpoC	DNA-directed RNA polymerase subunit beta'				A:201 G:4	A:198 G:1					A:1204 G:1	A:1204 G:1	A:20 G:0	A:45 G:0	A:98 G:0	A:18 G:0		A:34 G:0	A:41 G:0	A:79 G:0	A:49 G:0	A:25 G:0	A:90 G:0	A:138 G:1	A:62 G:0	A:54 G:0	A:129 G:0	A:64 G:0	A:323 G:0	A:14 G:0	A:61 G:0	A:61 G:0	A:161 G:0	A:84 G:0	A:64 G:0	A:45 G:0	A:37 G:1
contig_66	15706	snp	G	A	A:26 G:0	CDS	+	229/564	77/187	missense_variant c.229G>A p.Asp77Asn	CHACMO_29415	pvdS	pyoverdine signaling pathway sigma factor PvdS																		A:26 G:0		A:29 G:0	A:16 G:0		A:103 G:0	A:42 G:0		A:89 G:0	A:51 G:0	A:253 G:0	A:18 G:0	A:57 G:5	A:57 G:5	A:123 G:1	A:68 G:2	A:32 G:0	A:35 G:1	A:39 G:1
contig_67	22180	snp	A	C	C:53 A:0	CDS	-	1274/1458	425/485	missense_variant c.1274T>G p.Val425Gly	CHACMO_29565	oprM	multidrug efflux RND transporter outer membrane channel subunit OprM																		C:53 A:0			C:33 A:0									C:76 A:1	C:76 A:1	C:197 A:1	C:90 A:2	C:64 A:1	C:62 A:0	C:47 A:0
contig_12	97499	snp	G	C	C:1287 G:16	CDS	-	46/1014	16/337	missense_variant c.46C>G p.Arg16Gly	CHACMO_12300	hemB	porphobilinogen synthase										C:1287 G:16	C:1287 G:16		C:50 G:0	C:125 G:2	C:22 G:0		C:42 G:0		C:85 G:0			C:94 G:0			C:54 G:0
contig_31	6890	snp	C	T	T:1237 C:12	CDS	+	610/774	204/257	stop_gained c.610C>T p.Gln204*	CHACMO_21160	pdhR	DNA-binding transcriptional regulator, FadR family										T:1237 C:12	T:1237 C:12			T:126 C:1			T:45 C:0					T:94 C:0			T:47 C:1
contig_67	27842	snp	G	A	A:51 G:0																		A:51 G:0	A:51 G:0																	A:11 G:0				A:10 G:0
contig_38	32	snp	C	G	G:12 C:1												G:12 C:1						G:50 C:0	G:50 C:0
contig_32	3659	snp	A	G	G:45 A:0	CDS	+	146/1437	49/478	missense_variant c.146A>G p.Glu49Gly	CHACMO_21530	wcaJ	undecaprenyl-phosphate glucose phosphotransferase													G:45 A:0		G:20 A:0				G:98 A:0
contig_3	234673	snp	G	A	A:13 G:0	CDS	-	1371/1899	457/632	synonymous_variant c.1371C>T p.Ser457Ser	CHACMO_04130	pctC	Methyl-accepting chemotaxis protein PctC										A:13 G:0	A:13 G:0
contig_154	28	snp	C	A	A:11 C:0																		A:11 C:0	A:11 C:0
contig_147	29	snp	C	G	G:26 C:0																		G:26 C:0	G:26 C:0
contig_34	70536	complex	CCTC	ACTG	ACTG:11 CCTC:0																		ACTG:11 CCTC:0	ACTG:11 CCTC:0
contig_93	10684	del	ATG	A	A:98 ATG:4												A:98 ATG:4
contig_62	133	snp	C	T	T:223 C:1													T:223 C:1
contig_140	1427	ins	G	GT	GT:29 G:0																																								GT:29 G:0
contig_140	1434	snp	G	C	C:14 G:0																																								C:14 G:0
contig_62	160	snp	G	A	A:162 G:0													A:162 G:0
contig_67	24641	del	TGC	T	T:166 TGC:1	CDS	-	1954/3141	651/1046	frameshift_variant c.1953_1954delGC p.Gln652fs	CHACMO_29570	mexB	multidrug efflux RND transporter permease subunit MexB					T:166 TGC:1
contig_62	34	snp	A	G	G:59 A:0													G:59 A:0
contig_20	39192	complex	ACGTAGCC	CCGCAGCT	CCGCAGCT:97 ACGTAGCC:2												CCGCAGCT:97 ACGTAGCC:2
contig_20	39232	snp	T	G	G:157 T:0												G:157 T:0
contig_20	39272	snp	C	T	T:171 C:1												T:171 C:1
contig_20	39299	snp	C	T	T:145 C:2												T:145 C:2
contig_20	39361	complex	AGAGT	GGAGG	GGAGG:27 AGAGT:2	CDS	+	33/1200	11/399	missense_variant c.33_37delAGAGTinsGGAGG p.Ser13Ala	CHACMO_16555	fimB	Integrase/recombinase, includes phage integrase				GGAGG:27 AGAGT:2
contig_20	39370	complex	GCAA	CCAG	CCAG:21 GCAA:2	CDS	+	42/1200	14/399	synonymous_variant c.42_45delGCAAinsCCAG p.16	CHACMO_16555	fimB	Integrase/recombinase, includes phage integrase				CCAG:21 GCAA:2
contig_20	39397	snp	A	G	G:42 A:2	CDS	+	69/1200	23/399	synonymous_variant c.69A>G p.Leu23Leu	CHACMO_16555	fimB	Integrase/recombinase, includes phage integrase				G:42 A:2
contig_20	39409	snp	C	G	G:78 C:1	CDS	+	81/1200	27/399	synonymous_variant c.81C>G p.Val27Val	CHACMO_16555	fimB	Integrase/recombinase, includes phage integrase				G:78 C:1
contig_20	39424	snp	T	G	G:156 T:2	CDS	+	96/1200	32/399	synonymous_variant c.96T>G p.Leu32Leu	CHACMO_16555	fimB	Integrase/recombinase, includes phage integrase				G:156 T:2
contig_20	39437	snp	T	C	C:143 T:2	CDS	+	109/1200	37/399	missense_variant c.109T>C p.Ser37Pro	CHACMO_16555	fimB	Integrase/recombinase, includes phage integrase				C:143 T:2
contig_20	39445	snp	A	C	C:136 A:3	CDS	+	117/1200	39/399	synonymous_variant c.117A>C p.Gly39Gly	CHACMO_16555	fimB	Integrase/recombinase, includes phage integrase				C:136 A:3
contig_20	39481	snp	T	C	C:192 T:2	CDS	+	153/1200	51/399	synonymous_variant c.153T>C p.Ser51Ser	CHACMO_16555	fimB	Integrase/recombinase, includes phage integrase				C:192 T:2
contig_20	39508	complex	ACTC	GCTG	GCTG:99 ACTC:2	CDS	+	180/1200	60/399	synonymous_variant c.180_183delACTCinsGCTG p.62	CHACMO_16555	fimB	Integrase/recombinase, includes phage integrase				GCTG:99 ACTC:2
contig_20	39520	complex	GCTA	ACTG	ACTG:48 GCTA:4	CDS	+	192/1200	64/399	synonymous_variant c.192_195delGCTAinsACTG p.66	CHACMO_16555	fimB	Integrase/recombinase, includes phage integrase				ACTG:48 GCTA:4
contig_20	39538	complex	GCGG	ACGA	ACGA:35 GCGG:4	CDS	+	210/1200	70/399	synonymous_variant c.210_213delGCGGinsACGA p.72	CHACMO_16555	fimB	Integrase/recombinase, includes phage integrase				ACGA:35 GCGG:4
contig_20	39580	complex	TGGTGAT	CGGCGAC	CGGCGAC:122 TGGTGAT:4	CDS	+	252/1200	84/399	synonymous_variant c.252_258delTGGTGATinsCGGCGAC p.87	CHACMO_16555	fimB	Integrase/recombinase, includes phage integrase				CGGCGAC:122 TGGTGAT:4
contig_20	39595	snp	T	C	C:141 T:2	CDS	+	267/1200	89/399	synonymous_variant c.267T>C p.Gly89Gly	CHACMO_16555	fimB	Integrase/recombinase, includes phage integrase				C:141 T:2
contig_20	39643	snp	A	G	G:159 A:1	CDS	+	315/1200	105/399	synonymous_variant c.315A>G p.Lys105Lys	CHACMO_16555	fimB	Integrase/recombinase, includes phage integrase				G:159 A:1
contig_20	39680	complex	GT	CC	CC:170 GT:4	CDS	+	352/1200	118/399	missense_variant c.352_353delGTinsCC p.Val118Pro	CHACMO_16555	fimB	Integrase/recombinase, includes phage integrase				CC:170 GT:4
contig_20	39700	snp	C	T	T:211 C:7	CDS	+	372/1200	124/399	synonymous_variant c.372C>T p.Tyr124Tyr	CHACMO_16555	fimB	Integrase/recombinase, includes phage integrase				T:211 C:7
contig_20	39778	snp	G	C	C:178 G:1	CDS	+	450/1200	150/399	synonymous_variant c.450G>C p.Ala150Ala	CHACMO_16555	fimB	Integrase/recombinase, includes phage integrase				C:178 G:1
contig_20	39784	snp	C	G	G:169 C:1	CDS	+	456/1200	152/399	synonymous_variant c.456C>G p.Leu152Leu	CHACMO_16555	fimB	Integrase/recombinase, includes phage integrase				G:169 C:1
contig_20	39790	snp	A	G	G:173 A:1	CDS	+	462/1200	154/399	synonymous_variant c.462A>G p.Glu154Glu	CHACMO_16555	fimB	Integrase/recombinase, includes phage integrase				G:173 A:1
contig_20	39817	snp	C	G	G:168 C:2	CDS	+	489/1200	163/399	synonymous_variant c.489C>G p.Ala163Ala	CHACMO_16555	fimB	Integrase/recombinase, includes phage integrase				G:168 C:2
contig_20	39854	snp	T	C	C:178 T:2	CDS	+	526/1200	176/399	synonymous_variant c.526T>C p.Leu176Leu	CHACMO_16555	fimB	Integrase/recombinase, includes phage integrase				C:178 T:2
contig_20	39865	snp	C	G	G:227 C:2	CDS	+	537/1200	179/399	synonymous_variant c.537C>G p.Val179Val	CHACMO_16555	fimB	Integrase/recombinase, includes phage integrase				G:227 C:2
contig_20	39873	snp	T	A	A:203 T:3	CDS	+	545/1200	182/399	missense_variant c.545T>A p.Phe182Tyr	CHACMO_16555	fimB	Integrase/recombinase, includes phage integrase				A:203 T:3
contig_20	39889	snp	G	A	A:176 G:2	CDS	+	561/1200	187/399	synonymous_variant c.561G>A p.Thr187Thr	CHACMO_16555	fimB	Integrase/recombinase, includes phage integrase				A:176 G:2
contig_20	39965	snp	A	C	C:121 A:3	CDS	+	637/1200	213/399	missense_variant c.637A>C p.Ile213Leu	CHACMO_16555	fimB	Integrase/recombinase, includes phage integrase				C:121 A:3
contig_20	39976	complex	GT	TC	TC:136 GT:4	CDS	+	648/1200	216/399	missense_variant c.648_649delGTinsTC p.Gln216His	CHACMO_16555	fimB	Integrase/recombinase, includes phage integrase				TC:136 GT:4
contig_20	39985	snp	A	G	G:156 A:3	CDS	+	657/1200	219/399	synonymous_variant c.657A>G p.Lys219Lys	CHACMO_16555	fimB	Integrase/recombinase, includes phage integrase				G:156 A:3
contig_20	39997	snp	G	A	A:116 G:2	CDS	+	669/1200	223/399	synonymous_variant c.669G>A p.Glu223Glu	CHACMO_16555	fimB	Integrase/recombinase, includes phage integrase				A:116 G:2
contig_20	40021	complex	GT	TC	TC:136 GT:0	CDS	+	693/1200	231/399	synonymous_variant c.693_694delGTinsTC p.233	CHACMO_16555	fimB	Integrase/recombinase, includes phage integrase				TC:136 GT:0
contig_20	40048	complex	TGCGGCG	CGCCGCC	CGCCGCC:116 TGCGGCG:1	CDS	+	720/1200	240/399	synonymous_variant c.720_726delTGCGGCGinsCGCCGCC p.243	CHACMO_16555	fimB	Integrase/recombinase, includes phage integrase				CGCCGCC:116 TGCGGCG:1
contig_20	40135	snp	T	C	C:173 T:2	CDS	+	807/1200	269/399	synonymous_variant c.807T>C p.Val269Val	CHACMO_16555	fimB	Integrase/recombinase, includes phage integrase				C:173 T:2
contig_20	40195	complex	TCTGGAA	CCGGGAG	CCGGGAG:107 TCTGGAA:1	CDS	+	867/1200	289/399	missense_variant c.867_873delTCTGGAAinsCCGGGAG p.Leu290Arg	CHACMO_16555	fimB	Integrase/recombinase, includes phage integrase				CCGGGAG:107 TCTGGAA:1
contig_20	40213	snp	C	T	T:161 C:1	CDS	+	885/1200	295/399	synonymous_variant c.885C>T p.Tyr295Tyr	CHACMO_16555	fimB	Integrase/recombinase, includes phage integrase				T:161 C:1
contig_20	40228	snp	G	C	C:150 G:1	CDS	+	900/1200	300/399	synonymous_variant c.900G>C p.Pro300Pro	CHACMO_16555	fimB	Integrase/recombinase, includes phage integrase				C:150 G:1
contig_20	40261	snp	G	A	A:162 G:1	CDS	+	933/1200	311/399	synonymous_variant c.933G>A p.Glu311Glu	CHACMO_16555	fimB	Integrase/recombinase, includes phage integrase				A:162 G:1
contig_20	40283	complex	AC	GT	GT:79 AC:1	CDS	+	955/1200	319/399	missense_variant c.955_956delACinsGT p.Thr319Val	CHACMO_16555	fimB	Integrase/recombinase, includes phage integrase				GT:79 AC:1
contig_20	40298	snp	A	G	G:84 A:1	CDS	+	970/1200	324/399	missense_variant c.970A>G p.Ser324Gly	CHACMO_16555	fimB	Integrase/recombinase, includes phage integrase				G:84 A:1
contig_20	40303	snp	G	C	C:79 G:2	CDS	+	975/1200	325/399	synonymous_variant c.975G>C p.Val325Val	CHACMO_16555	fimB	Integrase/recombinase, includes phage integrase				C:79 G:2
contig_20	40312	snp	A	C	C:70 A:2	CDS	+	984/1200	328/399	synonymous_variant c.984A>C p.Val328Val	CHACMO_16555	fimB	Integrase/recombinase, includes phage integrase				C:70 A:2
contig_20	40330	snp	T	C	C:45 T:4	CDS	+	1002/1200	334/399	synonymous_variant c.1002T>C p.Arg334Arg	CHACMO_16555	fimB	Integrase/recombinase, includes phage integrase				C:45 T:4
contig_20	40375	snp	A	G	G:94 A:6	CDS	+	1047/1200	349/399	synonymous_variant c.1047A>G p.Lys349Lys	CHACMO_16555	fimB	Integrase/recombinase, includes phage integrase				G:94 A:6
contig_20	40381	snp	A	G	G:115 A:4	CDS	+	1053/1200	351/399	synonymous_variant c.1053A>G p.Gly351Gly	CHACMO_16555	fimB	Integrase/recombinase, includes phage integrase				G:115 A:4
contig_20	40432	snp	C	T	T:222 C:2	CDS	+	1104/1200	368/399	synonymous_variant c.1104C>T p.His368His	CHACMO_16555	fimB	Integrase/recombinase, includes phage integrase				T:222 C:2
contig_20	40456	complex	GGCG	TGCC	TGCC:159 GGCG:2	CDS	+	1128/1200	376/399	missense_variant c.1128_1131delGGCGinsTGCC p.Glu376Asp	CHACMO_16555	fimB	Integrase/recombinase, includes phage integrase				TGCC:159 GGCG:2
contig_20	40480	snp	C	G	G:95 C:4	CDS	+	1152/1200	384/399	synonymous_variant c.1152C>G p.Arg384Arg	CHACMO_16555	fimB	Integrase/recombinase, includes phage integrase				G:95 C:4
contig_20	40486	snp	A	G	G:87 A:4	CDS	+	1158/1200	386/399	synonymous_variant c.1158A>G p.Gln386Gln	CHACMO_16555	fimB	Integrase/recombinase, includes phage integrase				G:87 A:4
contig_20	40545	snp	A	C	C:21 A:1	CDS	+	21/1065	7/354	synonymous_variant c.21A>C p.Ser7Ser	CHACMO_16560	yhcG	DUF1016 domain-containing protein				C:21 A:1
contig_20	40555	complex	CT	TC	TC:38 CT:2	CDS	+	31/1065	11/354	missense_variant c.31_32delCTinsTC p.Leu11Ser	CHACMO_16560	yhcG	DUF1016 domain-containing protein				TC:38 CT:2
contig_20	40566	complex	CG	TT	TT:56 CG:2	CDS	+	42/1065	14/354	missense_variant c.42_43delCGinsTT p.Ala15Ser	CHACMO_16560	yhcG	DUF1016 domain-containing protein				TT:56 CG:2
contig_20	40612	mnp	TT	AA	AA:12 TT:1	CDS	+	88/1065	30/354	missense_variant c.88_89delTTinsAA p.Leu30Lys	CHACMO_16560	yhcG	DUF1016 domain-containing protein				AA:12 TT:1
contig_20	40641	complex	GCTT	ACTG	ACTG:84 GCTT:0	CDS	+	117/1065	39/354	synonymous_variant c.117_120delGCTTinsACTG p.41	CHACMO_16560	yhcG	DUF1016 domain-containing protein				ACTG:84 GCTT:0
contig_20	40671	snp	A	G	G:156 A:2	CDS	+	147/1065	49/354	synonymous_variant c.147A>G p.Gln49Gln	CHACMO_16560	yhcG	DUF1016 domain-containing protein				G:156 A:2
contig_20	40680	snp	C	T	T:155 C:3	CDS	+	156/1065	52/354	synonymous_variant c.156C>T p.His52His	CHACMO_16560	yhcG	DUF1016 domain-containing protein				T:155 C:3
contig_20	40696	snp	A	G	G:154 A:6	CDS	+	172/1065	58/354	missense_variant c.172A>G p.Arg58Gly	CHACMO_16560	yhcG	DUF1016 domain-containing protein				G:154 A:6
contig_20	40710	complex	CTAC	TTAT	TTAT:97 CTAC:5	CDS	+	186/1065	62/354	synonymous_variant c.186_189delCTACinsTTAT p.64	CHACMO_16560	yhcG	DUF1016 domain-containing protein				TTAT:97 CTAC:5
contig_20	40725	snp	T	C	C:45 T:5	CDS	+	201/1065	67/354	synonymous_variant c.201T>C p.Val67Val	CHACMO_16560	yhcG	DUF1016 domain-containing protein				C:45 T:5
contig_20	40753	snp	G	A	A:39 G:2	CDS	+	229/1065	77/354	missense_variant c.229G>A p.Glu77Lys	CHACMO_16560	yhcG	DUF1016 domain-containing protein				A:39 G:2
contig_20	40766	snp	G	A	A:115 G:2	CDS	+	242/1065	81/354	missense_variant c.242G>A p.Ser81Asn	CHACMO_16560	yhcG	DUF1016 domain-containing protein				A:115 G:2
contig_20	40776	snp	A	C	C:133 A:1	CDS	+	252/1065	84/354	synonymous_variant c.252A>C p.Ala84Ala	CHACMO_16560	yhcG	DUF1016 domain-containing protein				C:133 A:1
contig_20	40786	snp	T	C	C:139 T:1	CDS	+	262/1065	88/354	synonymous_variant c.262T>C p.Leu88Leu	CHACMO_16560	yhcG	DUF1016 domain-containing protein				C:139 T:1
contig_20	40809	snp	C	A	A:135 C:2	CDS	+	285/1065	95/354	synonymous_variant c.285C>A p.Ala95Ala	CHACMO_16560	yhcG	DUF1016 domain-containing protein				A:135 C:2
contig_20	40829	complex	GA	AG	AG:114 GA:1	CDS	+	305/1065	102/354	missense_variant c.305_306delGAinsAG p.Arg102Gln	CHACMO_16560	yhcG	DUF1016 domain-containing protein				AG:114 GA:1
contig_20	40884	snp	G	C	C:162 G:2	CDS	+	360/1065	120/354	missense_variant c.360G>C p.Met120Ile	CHACMO_16560	yhcG	DUF1016 domain-containing protein				C:162 G:2
contig_20	40914	snp	C	T	T:85 C:2	CDS	+	390/1065	130/354	synonymous_variant c.390C>T p.Tyr130Tyr	CHACMO_16560	yhcG	DUF1016 domain-containing protein				T:85 C:2
contig_20	40920	snp	A	G	G:66 A:2	CDS	+	396/1065	132/354	synonymous_variant c.396A>G p.Ala132Ala	CHACMO_16560	yhcG	DUF1016 domain-containing protein				G:66 A:2
contig_20	40968	snp	T	C	C:175 T:4	CDS	+	444/1065	148/354	synonymous_variant c.444T>C p.Arg148Arg	CHACMO_16560	yhcG	DUF1016 domain-containing protein				C:175 T:4
contig_20	40998	complex	GCTT	ACTG	ACTG:50 GCTT:1	CDS	+	474/1065	158/354	synonymous_variant c.474_477delGCTTinsACTG p.160	CHACMO_16560	yhcG	DUF1016 domain-containing protein				ACTG:50 GCTT:1
contig_20	41028	snp	G	A	A:10 G:0	CDS	+	504/1065	168/354	synonymous_variant c.504G>A p.Ala168Ala	CHACMO_16560	yhcG	DUF1016 domain-containing protein				A:10 G:0
contig_20	41043	complex	CC	GA	GA:78 CC:0	CDS	+	519/1065	173/354	missense_variant c.519_520delCCinsGA p.Leu174Met	CHACMO_16560	yhcG	DUF1016 domain-containing protein				GA:78 CC:0
contig_20	41070	snp	G	C	C:168 G:1	CDS	+	546/1065	182/354	synonymous_variant c.546G>C p.Pro182Pro	CHACMO_16560	yhcG	DUF1016 domain-containing protein				C:168 G:1
contig_20	41112	snp	C	G	G:174 C:3	CDS	+	588/1065	196/354	synonymous_variant c.588C>G p.Gly196Gly	CHACMO_16560	yhcG	DUF1016 domain-containing protein				G:174 C:3
contig_20	41140	snp	T	C	C:125 T:2	CDS	+	616/1065	206/354	synonymous_variant c.616T>C p.Leu206Leu	CHACMO_16560	yhcG	DUF1016 domain-containing protein				C:125 T:2
contig_20	41160	snp	T	G	G:112 T:1	CDS	+	636/1065	212/354	synonymous_variant c.636T>G p.Arg212Arg	CHACMO_16560	yhcG	DUF1016 domain-containing protein				G:112 T:1
contig_20	41169	snp	G	A	A:96 G:1	CDS	+	645/1065	215/354	synonymous_variant c.645G>A p.Glu215Glu	CHACMO_16560	yhcG	DUF1016 domain-containing protein				A:96 G:1
contig_20	41253	snp	T	C	C:56 T:4	CDS	+	729/1065	243/354	synonymous_variant c.729T>C p.Leu243Leu	CHACMO_16560	yhcG	DUF1016 domain-containing protein				C:56 T:4
contig_20	41259	snp	T	G	G:56 T:4	CDS	+	735/1065	245/354	synonymous_variant c.735T>G p.Leu245Leu	CHACMO_16560	yhcG	DUF1016 domain-containing protein				G:56 T:4
contig_20	41265	snp	C	T	T:58 C:3	CDS	+	741/1065	247/354	synonymous_variant c.741C>T p.Phe247Phe	CHACMO_16560	yhcG	DUF1016 domain-containing protein				T:58 C:3
contig_20	41283	snp	G	C	C:50 G:1	CDS	+	759/1065	253/354	synonymous_variant c.759G>C p.Arg253Arg	CHACMO_16560	yhcG	DUF1016 domain-containing protein				C:50 G:1
contig_20	41289	complex	GGTTGCG	CGTGGCA	CGTGGCA:14 GGTTGCG:1	CDS	+	765/1065	255/354	synonymous_variant c.765_771delGGTTGCGinsCGTGGCA p.258	CHACMO_16560	yhcG	DUF1016 domain-containing protein				CGTGGCA:14 GGTTGCG:1
contig_20	41358	snp	G	C	C:108 G:6	CDS	+	834/1065	278/354	synonymous_variant c.834G>C p.Arg278Arg	CHACMO_16560	yhcG	DUF1016 domain-containing protein				C:108 G:6
contig_20	41364	snp	A	G	G:143 A:8	CDS	+	840/1065	280/354	synonymous_variant c.840A>G p.Leu280Leu	CHACMO_16560	yhcG	DUF1016 domain-containing protein				G:143 A:8
contig_20	41403	complex	CGGG	GGGA	GGGA:116 CGGG:4	CDS	+	879/1065	293/354	synonymous_variant c.879_882delCGGGinsGGGA p.295	CHACMO_16560	yhcG	DUF1016 domain-containing protein				GGGA:116 CGGG:4
contig_20	41466	snp	C	G	G:124 C:2	CDS	+	942/1065	314/354	synonymous_variant c.942C>G p.Ser314Ser	CHACMO_16560	yhcG	DUF1016 domain-containing protein				G:124 C:2
contig_20	41478	snp	T	C	C:128 T:5	CDS	+	954/1065	318/354	synonymous_variant c.954T>C p.Val318Val	CHACMO_16560	yhcG	DUF1016 domain-containing protein				C:128 T:5
contig_20	41487	snp	T	C	C:155 T:6	CDS	+	963/1065	321/354	synonymous_variant c.963T>C p.Tyr321Tyr	CHACMO_16560	yhcG	DUF1016 domain-containing protein				C:155 T:6
contig_20	41526	snp	G	A	A:121 G:6	CDS	+	1002/1065	334/354	synonymous_variant c.1002G>A p.Arg334Arg	CHACMO_16560	yhcG	DUF1016 domain-containing protein				A:121 G:6
contig_20	41544	snp	A	G	G:92 A:3	CDS	+	1020/1065	340/354	synonymous_variant c.1020A>G p.Gln340Gln	CHACMO_16560	yhcG	DUF1016 domain-containing protein				G:92 A:3
contig_20	41550	snp	G	A	A:86 G:4	CDS	+	1026/1065	342/354	synonymous_variant c.1026G>A p.Ala342Ala	CHACMO_16560	yhcG	DUF1016 domain-containing protein				A:86 G:4
contig_20	41559	snp	A	G	G:60 A:5	CDS	+	1035/1065	345/354	synonymous_variant c.1035A>G p.Gln345Gln	CHACMO_16560	yhcG	DUF1016 domain-containing protein				G:60 A:5
contig_20	41590	snp	T	C	C:115 T:7												C:115 T:7
contig_20	41654	snp	T	C	C:94 T:3												C:94 T:3
contig_20	41666	snp	G	C	C:80 G:3												C:80 G:3
contig_20	41731	snp	G	A	A:128 G:1												A:128 G:1
contig_20	41747	complex	AT	GC	GC:117 AT:0												GC:117 AT:0
contig_20	41754	snp	C	G	G:191 C:2												G:191 C:2
contig_42	46857	snp	G	A	A:61 G:1	CDS	+	385/1323	129/440	missense_variant c.385G>A p.Asp129Asn	CHACMO_24980	baeS	Signal transduction histidine kinase																																	A:61 G:1
contig_17	4859	snp	C	T	T:246 C:3	CDS	-	1326/1368	442/455	synonymous_variant c.1326G>A p.Ser442Ser	CHACMO_14855		hypothetical protein					T:246 C:3
contig_62	67	snp	G	A	A:139 G:0													A:139 G:0
contig_31	8663	snp	T	G	G:197 T:0	CDS	-	499/531	167/176	missense_variant c.499A>C p.Thr167Pro	CHACMO_21180	bamE	Outer membrane protein assembly factor BamE					G:197 T:0
contig_62	90	snp	G	C	C:210 G:0													C:210 G:0
contig_20	90572	snp	G	C	C:104 G:0	CDS	-	840/924	280/307	synonymous_variant c.840C>G p.Arg280Arg	CHACMO_16825	ccmA	ABC-type multidrug transport system, ATPase component																							C:104 G:0
contig_11	92455	snp	A	G	G:73 A:0	CDS	+	637/897	213/298	missense_variant c.637A>G p.Ser213Gly	CHACMO_11530	xerD	site-specific tyrosine recombinase XerD																											G:73 A:0
contig_14	99366	ins	T	TAG	TAG:41 T:1																																									TAG:41 T:1
[truncated: 4 more columns]

## Sheet: S9_snippy-patient 10
CHROM	POS	TYPE	REF	ALT	EVIDENCE	FTYPE	STRAND	NT_POS	AA_POS	EFFECT	LOCUS_TAG	GENE	PRODUCT	47108/77008-10.snippy	47108/77008-1.snippy	47108/77008-2.snippy	47108/77008-3.snippy	47108/77008-4.snippy	47108/77008-5.snippy	47108/77008-6.snippy	47108/77008-7.snippy	47108/77008-8.snippy	47108/77008-9.snippy	47108/77006-10B.snippy	47108/77006-1.snippy	47108/77006-2.snippy	47108/77006-3B.snippy	47108/77006-4.snippy	47108/77006-5B.snippy	47108/77006-6.snippy	47108/77006-7.snippy	47108/77006-8.snippy	47108/77006-9.snippy	47108/77004-10.snippy	47108/77004-1.snippy	47108/77004-2.snippy	47108/77004-3.snippy	47108/77004-4.snippy	47108/77004-5.snippy	47108/77004-6.snippy	47108/77004-8.snippy	47108/77004-9.snippy	47108/77309-1.snippy	47108/77309-2-2.snippy	47108/77309-3-2.snippy	number_samples_with_variant
contig_20	26194	snp	T	G	G:73 T:0	CDS	+	220/222	74/73	stop_lost&splice_region_variant c.220T>G p.Ter74Gluext*?	CBAMDF_15695	rseP	Zinc metallopeptidase RseP	G:156 T:0	G:156 T:0	G:116 T:0		G:175 T:0	G:138 T:0	G:122 T:0	G:110 T:0	G:36 T:0	G:107 T:0	G:18 T:0	G:18 T:0	G:33 T:0	G:90 T:0	G:31 T:0	G:196 T:0	G:125 T:0	G:94 T:0	G:49 T:0	G:93 T:0	G:73 T:0	G:73 T:0	G:105 T:0	G:33 T:0	G:98 T:0	G:40 T:0	G:65 T:0	G:80 T:0	G:236 T:0	G:145 T:0	G:130 T:0	G:159 T:0	31
contig_48	13969	snp	C	T	T:36 C:1	CDS	+	516/822	172/273	synonymous_variant c.516C>T p.Phe172Phe	CBAMDF_26690	tnp	IS3 family transposase ORF B	T:49 C:1	T:49 C:1	T:59 C:1	T:71 C:0	T:60 C:0	T:56 C:0	T:38 C:0	T:42 C:0	T:19 C:0	T:32 C:0	T:11 C:0	T:11 C:0	T:15 C:0	T:36 C:0		T:66 C:2	T:33 C:0	T:29 C:0	T:12 C:0	T:26 C:0			T:36 C:1		T:50 C:0	T:12 C:1	T:20 C:0	T:33 C:0	T:63 C:3	T:49 C:0	T:50 C:1	T:56 C:2	28
contig_48	13858	complex	TACC	CACA	CACA:20 TACC:0	CDS	+	405/822	135/273	synonymous_variant c.405_408delTACCinsCACA p.137	CBAMDF_26690	tnp	IS3 family transposase ORF B	CACA:37 TACC:3	CACA:37 TACC:3	CACA:37 TACC:3		CACA:44 TACC:2	CACA:36 TACC:1	CACA:31 TACC:2	CACA:38 TACC:0	CACA:12 TACC:0	CACA:21 TACC:1				CACA:21 TACC:1		CACA:51 TACC:2	CACA:29 TACC:3	CACA:21 TACC:0	CACA:13 TACC:0	CACA:19 TACC:0	CACA:20 TACC:0	CACA:20 TACC:0	CACA:29 TACC:2	CACA:10 TACC:0	CACA:32 TACC:2	CACA:15 TACC:1	CACA:17 TACC:1	CACA:27 TACC:0	CACA:48 TACC:3	CACA:41 TACC:2	CACA:31 TACC:2	CACA:43 TACC:1	27
contig_64	16508	snp	C	T	T:21 C:0									T:42 C:0	T:42 C:0	T:25 C:0	T:43 C:1	T:45 C:1	T:31 C:0	T:40 C:0	T:26 C:0		T:25 C:0			T:10 C:0	T:21 C:0		T:58 C:0	T:35 C:1	T:28 C:1	T:17 C:0	T:24 C:0	T:21 C:0	T:21 C:0	T:32 C:0		T:21 C:0	T:11 C:0		T:19 C:0	T:61 C:0	T:47 C:0	T:32 C:0	T:33 C:0	26
contig_28	6916	snp	G	A	A:121 G:0	CDS	+	343/642	115/213	missense_variant c.343G>A p.Val115Met	CBAMDF_19485	clpP	ATP-dependent Clp endopeptidase proteolytic subunit ClpP						A:195 G:0			A:45 G:0		A:15 G:0	A:15 G:0	A:54 G:0	A:127 G:0	A:54 G:0	A:263 G:1	A:179 G:0	A:169 G:0	A:55 G:0	A:171 G:0	A:121 G:0	A:121 G:0	A:162 G:0	A:45 G:1	A:115 G:1	A:67 G:1	A:105 G:0	A:112 G:0	A:347 G:0	A:193 G:0	A:193 G:0	A:198 G:0	24
contig_48	13978	snp	C	T	T:22 C:1	CDS	+	525/822	175/273	synonymous_variant c.525C>T p.Asp175Asp	CBAMDF_26690	tnp	IS3 family transposase ORF B	T:38 C:1	T:38 C:1	T:41 C:1	T:47 C:0	T:41 C:0	T:40 C:0	T:24 C:0	T:28 C:0	T:10 C:0	T:22 C:0				T:15 C:0		T:44 C:2	T:19 C:0	T:21 C:0		T:18 C:0			T:22 C:1		T:30 C:0		T:14 C:0	T:23 C:0	T:44 C:3	T:31 C:0	T:32 C:0	T:38 C:2	23
contig_1	1705	snp	A	G	G:11 A:0	CDS	-	291/741	97/246	synonymous_variant c.291T>C p.Arg97Arg	CBAMDF_00010	tra5	IS3 family transposase	G:31 A:0	G:31 A:0	G:18 A:0	G:20 A:0	G:17 A:0	G:13 A:0	G:19 A:0	G:19 A:0						G:10 A:0		G:20 A:1	G:18 A:0	G:10 A:0		G:12 A:0	G:11 A:0	G:11 A:0	G:10 A:0		G:14 A:0			G:11 A:0	G:24 A:0	G:28 A:0	G:10 A:0	G:22 A:0	22
contig_1	1722	snp	C	T	T:11 C:0	CDS	-	274/741	92/246	missense_variant c.274G>A p.Val92Ile	CBAMDF_00010	tra5	IS3 family transposase	T:30 C:0	T:30 C:0	T:18 C:0	T:20 C:0	T:17 C:0	T:14 C:0	T:19 C:0	T:19 C:0						T:10 C:0		T:20 C:1	T:19 C:0	T:11 C:0		T:12 C:0	T:11 C:0	T:11 C:0	T:10 C:0		T:15 C:0			T:12 C:0	T:23 C:0	T:28 C:0	T:10 C:0	T:21 C:0	22
contig_28	10703	del	GACATCC	G	G:31 GACATCC:0	CDS	+	1987/2403	663/800	conservative_inframe_deletion c.1987_1992delATCCAC p.Ile663_His664del	CBAMDF_19495	lon	endopeptidase La					G:53 GACATCC:0	G:41 GACATCC:0	G:48 GACATCC:0		G:16 GACATCC:0				G:11 GACATCC:0	G:23 GACATCC:0		G:64 GACATCC:0	G:22 GACATCC:0	G:35 GACATCC:0		G:41 GACATCC:0	G:31 GACATCC:0	G:31 GACATCC:0	G:35 GACATCC:0		G:27 GACATCC:0	G:17 GACATCC:0	G:20 GACATCC:0	G:18 GACATCC:0	G:78 GACATCC:0	G:41 GACATCC:0	G:29 GACATCC:0	G:53 GACATCC:0	21
contig_48	14117	snp	G	A	A:10 G:0	CDS	+	664/822	222/273	missense_variant c.664G>A p.Val222Ile	CBAMDF_26690	tnp	IS3 family transposase ORF B	A:19 G:0	A:19 G:0	A:22 G:0	A:13 G:0	A:20 G:0	A:13 G:0				A:12 G:0						A:18 G:0	A:15 G:0	A:10 G:0			A:10 G:0	A:10 G:0	A:14 G:0		A:10 G:0			A:13 G:0	A:14 G:0	A:22 G:0	A:23 G:0	A:15 G:0	19
contig_48	14125	snp	A	G	G:10 A:0	CDS	+	672/822	224/273	synonymous_variant c.672A>G p.Ser224Ser	CBAMDF_26690	tnp	IS3 family transposase ORF B	G:19 A:0	G:19 A:0	G:22 A:0	G:13 A:0	G:20 A:0	G:14 A:0				G:11 A:0						G:18 A:0	G:14 A:0	G:10 A:0			G:10 A:0	G:10 A:0	G:14 A:0		G:10 A:0			G:13 A:0	G:14 A:0	G:21 A:0	G:23 A:0	G:15 A:0	19
contig_48	13808	snp	G	A	A:14 G:0	CDS	+	355/822	119/273	missense_variant c.355G>A p.Val119Ile	CBAMDF_26690	tnp	IS3 family transposase ORF B	A:20 G:0	A:20 G:0	A:21 G:0	A:21 G:0	A:19 G:0	A:17 G:0	A:16 G:0	A:25 G:0		A:14 G:0				A:14 G:0		A:23 G:0	A:15 G:0						A:14 G:0					A:13 G:0	A:23 G:0	A:12 G:0	A:13 G:0	A:14 G:0	18
contig_48	13825	snp	T	C	C:13 T:0	CDS	+	372/822	124/273	synonymous_variant c.372T>C p.Arg124Arg	CBAMDF_26690	tnp	IS3 family transposase ORF B	C:20 T:0	C:20 T:0	C:20 T:0	C:21 T:0	C:18 T:0	C:17 T:0	C:16 T:0	C:26 T:0		C:14 T:0				C:14 T:0		C:24 T:0	C:15 T:0						C:13 T:0					C:13 T:0	C:23 T:0	C:12 T:0	C:13 T:0	C:13 T:0	18
contig_48	13798	snp	C	T	T:12 C:0	CDS	+	345/822	115/273	synonymous_variant c.345C>T p.Asp115Asp	CBAMDF_26690	tnp	IS3 family transposase ORF B	T:17 C:0	T:17 C:0	T:19 C:0	T:18 C:0	T:16 C:0	T:15 C:0	T:14 C:0	T:19 C:0		T:12 C:0				T:12 C:0		T:22 C:0	T:11 C:0						T:12 C:0					T:10 C:0	T:21 C:0		T:10 C:0	T:11 C:0	17
contig_48	14131	snp	T	C	C:10 T:0	CDS	+	678/822	226/273	synonymous_variant c.678T>C p.Gly226Gly	CBAMDF_26690	tnp	IS3 family transposase ORF B	C:19 T:0	C:19 T:0	C:20 T:0	C:12 T:0	C:16 T:0	C:13 T:0				C:11 T:0						C:17 T:0	C:15 T:0				C:10 T:0	C:10 T:0	C:14 T:0					C:13 T:0	C:13 T:0	C:18 T:0	C:19 T:0	C:14 T:0	17
contig_1	1732	snp	G	A	A:11 G:0	CDS	-	264/741	88/246	synonymous_variant c.264C>T p.Asp88Asp	CBAMDF_00010	tra5	IS3 family transposase	A:29 G:0	A:29 G:0	A:16 G:0	A:17 G:0	A:15 G:0	A:14 G:0	A:17 G:0	A:16 G:0								A:18 G:0	A:18 G:0	A:11 G:0							A:11 G:0			A:12 G:0	A:20 G:0	A:22 G:0		A:19 G:0	16
contig_11	39504	snp	T	A	A:123 T:0	CDS	+	673/675	225/224	stop_lost&splice_region_variant c.673T>A p.Ter225Lysext*?	CBAMDF_10505		Secreted protein						A:138 T:0			A:39 T:0		A:22 T:0	A:22 T:0	A:45 T:0	A:92 T:0	A:27 T:0	A:235 T:0	A:150 T:0	A:142 T:0	A:44 T:0	A:137 T:0			A:123 T:0			A:49 T:0						A:159 T:0	15
contig_48	13949	snp	A	C	C:48 A:3	CDS	+	496/822	166/273	missense_variant c.496A>C p.Lys166Gln	CBAMDF_26690	tnp	IS3 family transposase ORF B				C:64 A:3	C:58 A:6	C:52 A:2	C:37 A:2	C:41 A:3		C:28 A:1	C:10 A:0	C:10 A:0		C:36 A:1					C:10 A:0						C:48 A:3		C:20 A:2	C:32 A:3		C:46 A:5			14
contig_48	14101	snp	T	C	C:14 T:0	CDS	+	648/822	216/273	synonymous_variant c.648T>C p.Ser216Ser	CBAMDF_26690	tnp	IS3 family transposase ORF B	C:16 T:0	C:16 T:0	C:22 T:0	C:13 T:0	C:13 T:0	C:13 T:0										C:15 T:0							C:14 T:0		C:10 T:0			C:14 T:0	C:11 T:1	C:19 T:0	C:20 T:1	C:13 T:1	14
contig_1	1522	snp	A	G	G:16 A:1	CDS	-	474/741	158/246	synonymous_variant c.474T>C p.Phe158Phe	CBAMDF_00010	tra5	IS3 family transposase			G:19 A:0	G:13 A:0				G:11 A:1								G:19 A:0	G:14 A:0			G:11 A:1					G:16 A:1				G:18 A:0	G:16 A:0	G:12 A:0	G:13 A:0	11
contig_1	1528	snp	G	A	A:10 G:0	CDS	-	468/741	156/246	synonymous_variant c.468C>T p.Arg156Arg	CBAMDF_00010	tra5	IS3 family transposase	A:10 G:0	A:10 G:0	A:17 G:0	A:11 G:0	A:10 G:0			A:10 G:0								A:16 G:0									A:10 G:0				A:14 G:0	A:15 G:0	A:11 G:0		11
contig_60	21504	snp	C	T	T:23 C:0	CDS	+	14/186	5/61	missense_variant c.14C>T p.Thr5Ile	CBAMDF_29055	csrA	carbon storage regulator CsrA						T:159 C:1					T:23 C:0	T:23 C:0	T:41 C:0		T:25 C:0	T:244 C:0	T:124 C:0	T:98 C:0	T:51 C:1	T:118 C:1													10
contig_28	6689	snp	G	A	A:105 G:5	CDS	+	116/642	39/213	missense_variant c.116G>A p.Arg39His	CBAMDF_19485	clpP	ATP-dependent Clp endopeptidase proteolytic subunit ClpP																					A:105 G:5	A:105 G:5		A:21 G:1	A:89 G:0		A:85 G:1	A:112 G:0	A:263 G:0	A:138 G:1	A:117 G:0		9
contig_48	13942	snp	G	A	A:44 G:3	CDS	+	489/822	163/273	synonymous_variant c.489G>A p.Gln163Gln	CBAMDF_26690	tnp	IS3 family transposase ORF B				A:56 G:3		A:46 G:2	A:32 G:2	A:32 G:2		A:25 G:1				A:32 G:1											A:44 G:3							A:48 G:4	8
contig_48	13985	complex	AG	GC	GC:10 AG:1	CDS	+	532/822	178/273	missense_variant c.532_533delAGinsGC p.Ser178Ala	CBAMDF_26690	tnp	IS3 family transposase ORF B	GC:10 AG:1	GC:10 AG:1		GC:15 AG:0	GC:13 AG:0	GC:12 AG:0		GC:10 AG:0																						GC:11 AG:0	GC:13 AG:0		8
contig_48	13732	snp	G	A	A:12 G:0	CDS	+	279/822	93/273	synonymous_variant c.279G>A p.Pro93Pro	CBAMDF_26690	tnp	IS3 family transposase ORF B	A:16 G:0	A:16 G:0								A:10 G:0						A:12 G:0														A:12 G:0		A:13 G:0	6
contig_11	33001	snp	T	G	G:10 T:0														G:27 T:0									G:10 T:0	G:40 T:1	G:29 T:0	G:23 T:0		G:20 T:0													6
contig_48	13250	snp	G	A	A:13 G:0	CDS	+	138/309	46/102	synonymous_variant c.138G>A p.Lys46Lys	CBAMDF_26685	tnp	IS3 family IS222 transposase ORF A				A:13 G:0																A:12 G:1									A:13 G:0	A:13 G:1	A:10 G:0		5
contig_30	1575	ins	G	GT	GT:151 G:8	CDS	+	152/1440	51/479	frameshift_variant c.151_152insT p.Glu51fs	CBAMDF_20225	oapA	Cell division protein YtfB/OapA (opacity-associated protein A)									GT:30 G:0					GT:120 G:0									GT:151 G:8			GT:51 G:1						GT:208 G:0	5
contig_38	35145	snp	G	A	A:144 G:1																	A:45 G:0					A:127 G:0									A:144 G:1			A:57 G:0						A:197 G:0	5
contig_1	1699	snp	G	A	A:11 G:0	CDS	-	297/741	99/246	synonymous_variant c.297C>T p.His99His	CBAMDF_00010	tra5	IS3 family transposase	A:11 G:0	A:11 G:0		A:10 G:0																										A:18 G:0			4
contig_11	39951	snp	T	C	C:10 T:0	CDS	+	359/1020	120/339	missense_variant c.359T>C p.Ile120Thr	CBAMDF_10510		Pesticin C-terminal domain-containing protein																									C:10 T:0				C:26 T:0	C:14 T:0	C:11 T:0		4
contig_48	13257	snp	G	C	C:11 G:0	CDS	+	145/309	49/102	missense_variant c.145G>C p.Glu49Gln	CBAMDF_26685	tnp	IS3 family IS222 transposase ORF A				C:10 G:0																									C:11 G:0		C:10 G:0		3
contig_3	194902	snp	G	A	A:17 G:1	CDS	-	2214/3828	738/1275	synonymous_variant c.2214C>T p.Gly738Gly	CBAMDF_04345		calcium-binding protein								A:28 G:2																	A:17 G:1		A:23 G:1						3
contig_15	55773	snp	C	A	A:28 C:0	CDS	-	1942/2316	648/771	missense_variant c.1942G>T p.Ala648Ser	CBAMDF_13020	coxL	Aldehyde, CO or xanthine dehydrogenase, Mo-binding subunit														A:27 C:1									A:28 C:0									A:31 C:0	3
contig_48	13265	snp	G	A	A:10 G:0	CDS	+	153/309	51/102	synonymous_variant c.153G>A p.Glu51Glu	CBAMDF_26685	tnp	IS3 family IS222 transposase ORF A				A:11 G:0																									A:10 G:0				2
contig_48	13831	snp	C	T	T:12 C:0	CDS	+	378/822	126/273	synonymous_variant c.378C>T p.His126His	CBAMDF_26690	tnp	IS3 family transposase ORF B				T:12 C:0				T:12 C:0																									2
contig_30	2524	del	AG	A	A:121 AG:1	CDS	+	1106/1440	369/479	frameshift_variant c.1106delG p.Gly369fs	CBAMDF_20225	oapA	Cell division protein YtfB/OapA (opacity-associated protein A)					A:121 AG:1		A:123 AG:0																										2
contig_20	26143	snp	G	T	T:70 G:1	CDS	+	169/222	57/73	stop_gained c.169G>T p.Glu57*	CBAMDF_15695	rseP	Zinc metallopeptidase RseP																					T:70 G:1	T:70 G:1											2
contig_38	34814	snp	T	C	C:28 T:2	CDS	-	86/582	29/193	missense_variant c.86A>G p.Tyr29Cys	CBAMDF_23715	algU	alginate biosynthesis protein AlgZ/FimS																								C:28 T:2							C:188 T:1		2
contig_15	55766	complex	AGC	TGG	TGG:14 AGC:1	CDS	-	1949/2316	649/771	missense_variant c.1947_1949delGCTinsCCA p.Leu650Gln	CBAMDF_13020	coxL	Aldehyde, CO or xanthine dehydrogenase, Mo-binding subunit														TGG:14 AGC:1																		TGG:17 AGC:0	2
contig_11	120452	snp	C	T	T:166 C:0	CDS	-	219/1098	73/365	synonymous_variant c.219G>A p.Leu73Leu	CBAMDF_10870		Biotin carboxylase					T:166 C:0																												1
contig_48	13870	snp	G	A	A:13 G:1	CDS	+	417/822	139/273	synonymous_variant c.417G>A p.Val139Val	CBAMDF_26690	tnp	IS3 family transposase ORF B									A:13 G:1																								1
contig_1	1399	snp	A	G	G:10 A:0	CDS	-	597/741	199/246	synonymous_variant c.597T>C p.Gly199Gly	CBAMDF_00010	tra5	IS3 family transposase					G:10 A:0																												1
contig_1	1405	snp	T	C	C:11 T:0	CDS	-	591/741	197/246	synonymous_variant c.591A>G p.Ser197Ser	CBAMDF_00010	tra5	IS3 family transposase					C:11 T:0																												1
contig_1	1413	snp	C	T	T:11 C:0	CDS	-	583/741	195/246	missense_variant c.583G>A p.Val195Ile	CBAMDF_00010	tra5	IS3 family transposase					T:11 C:0																												1
contig_1	1429	snp	A	G	G:10 A:0	CDS	-	567/741	189/246	synonymous_variant c.567T>C p.Ser189Ser	CBAMDF_00010	tra5	IS3 family transposase					G:10 A:0																												1
contig_1	1798	snp	C	T	T:10 C:0	CDS	-	198/741	66/246	synonymous_variant c.198G>A p.Pro66Pro	CBAMDF_00010	tra5	IS3 family transposase					T:10 C:0																												1
contig_5	30467	snp	A	C	C:113 A:0	CDS	-	461/1170	154/389	missense_variant c.461T>G p.Phe154Cys	CBAMDF_05910	rssA	putative acylesterase/phospholipase RssA, containd patatin domain																		C:113 A:0															1
contig_38	34443	snp	C	A	A:35 C:0	CDS	-	457/582	153/193	stop_gained c.457G>T p.Glu153*	CBAMDF_23715	algU	alginate biosynthesis protein AlgZ/FimS															A:35 C:0																		1
contig_38	34467	snp	T	G	G:124 T:0	CDS	-	433/582	145/193	missense_variant c.433A>C p.Thr145Pro	CBAMDF_23715	algU	alginate biosynthesis protein AlgZ/FimS																									G:124 T:0								1
contig_38	34683	snp	T	C	C:73 T:0	CDS	-	217/582	73/193	missense_variant c.217A>G p.Thr73Ala	CBAMDF_23715	algU	alginate biosynthesis protein AlgZ/FimS																											C:73 T:0						1
contig_38	34754	snp	T	C	C:191 T:4	CDS	-	146/582	49/193	missense_variant c.146A>G p.Asp49Gly	CBAMDF_23715	algU	alginate biosynthesis protein AlgZ/FimS																							C:191 T:4										1
contig_38	34938	snp	C	T	T:87 C:1																																				T:87 C:1					1
contig_38	34957	del	AG	A	A:80 AG:2																A:80 AG:2																									1
contig_49	39598	snp	C	T	T:263 C:18	CDS	+	1390/1713	464/570	stop_gained c.1390C>T p.Gln464*	CBAMDF_27110	pchH	ABC transporter ATP-binding protein PchH																														T:263 C:18			1
contig_49	41493	ins	G	GC	GC:154 G:3	CDS	+	1578/1725	526/574	frameshift_variant c.1577dupC p.Arg527fs	CBAMDF_27115	pchI	ABC transporter ATP-binding protein PchI																															GC:154 G:3		1
contig_5	44754	snp	C	G	G:22 C:1	CDS	+	490/2130	164/709	missense_variant c.490C>G p.Leu164Val	CBAMDF_05990	ctpA	C-terminal processing protease CtpA/Prc, contains a PDZ domain					G:22 C:1																												1
contig_5	45230	del	CAAGCTGATCCGCG	C	C:16 CAAGCTGATCCGCG:0	CDS	+	967/2130	323/709	frameshift_variant c.967_979delAAGCTGATCCGCG p.Lys323fs	CBAMDF_05990	ctpA	C-terminal processing protease CtpA/Prc, contains a PDZ domain													C:16 CAAGCTGATCCGCG:0																				1
contig_5	45571	snp	G	A	A:151 G:2	CDS	+	1307/2130	436/709	missense_variant c.1307G>A p.Gly436Asp	CBAMDF_05990	ctpA	C-terminal processing protease CtpA/Prc, contains a PDZ domain						A:151 G:2																											1
contig_5	45858	snp	A	C	C:225 A:0	CDS	+	1594/2130	532/709	missense_variant c.1594A>C p.Thr532Pro	CBAMDF_05990	ctpA	C-terminal processing protease CtpA/Prc, contains a PDZ domain																																C:225 A:0	1
contig_5	46192	ins	T	TCGAGAAC	TCGAGAAC:14 T:0	CDS	+	1938/2130	646/709	frameshift_variant c.1931_1937dupAGAACCG p.Gln647fs	CBAMDF_05990	ctpA	C-terminal processing protease CtpA/Prc, contains a PDZ domain									TCGAGAAC:14 T:0																								1
contig_33	53338	del	ACAGCTC	A	A:35 ACAGCTC:0	CDS	-	432/852	143/283	conservative_inframe_deletion c.427_432delGAGCTG p.Glu143_Leu144del	CBAMDF_21880	yeaD	D-hexose-6-phosphate mutarotase																	A:35 ACAGCTC:0																1

## Sheet: S10_snippy-patient 19
CHROM	POS	TYPE	REF	ALT	EVIDENCE	FTYPE	STRAND	NT_POS	AA_POS	EFFECT	LOCUS_TAG	GENE	PRODUCT	51747/77944-10.snippy	51747/77944-1.snippy	51747/77944-2.snippy	51747/77944-3.snippy	51747/77944-4.snippy	51747/77944-5.snippy	51747/77944-6.snippy	51747/77944-7.snippy	51747/77944-8.snippy	51747/77944-9.snippy	51747/77949-10.snippy	51747/77949-11.snippy	51747/77949-1.snippy	51747/77949-2.snippy	51747/77949-3.snippy	51747/77949-4.snippy	51747/77949-5.snippy	51747/77949-7.snippy	51747/77949-8.snippy	51747/77949-9.snippy	51747/77952-1.snippy	51747/77952-2.snippy	51747/77952-3.snippy	number_samples_with_variant
contig_7	159434	ins	T	TCCCCTGTTA	TCCCCTGTTA:65 T:0	CDS	-	348/576	116/191	stop_gained&conservative_inframe_insertion c.348_349insTAACAGGGG p.Ala116_Thr117insTerGlnGly	DBBNLK_10090	mucA	anti-sigma factor MucA	TCCCCTGTTA:65 T:0	TCCCCTGTTA:65 T:0	TCCCCTGTTA:16 T:0	TCCCCTGTTA:71 T:0		TCCCCTGTTA:51 T:0		TCCCCTGTTA:51 T:0	TCCCCTGTTA:62 T:0	TCCCCTGTTA:54 T:0	TCCCCTGTTA:61 T:0	TCCCCTGTTA:51 T:1	TCCCCTGTTA:61 T:0		TCCCCTGTTA:35 T:0	TCCCCTGTTA:38 T:1	TCCCCTGTTA:35 T:0	TCCCCTGTTA:30 T:1	TCCCCTGTTA:33 T:0	TCCCCTGTTA:30 T:0	TCCCCTGTTA:47 T:0	TCCCCTGTTA:36 T:1		19
contig_13	183478	del	CA	C	C:163 CA:0	CDS	+	612/696	204/231	frameshift_variant c.612delA p.Arg205fs	DBBNLK_16115	hflC	protease modulator HflC	C:163 CA:0	C:163 CA:0	C:76 CA:0	C:172 CA:0	C:124 CA:0			C:147 CA:0			C:167 CA:0	C:121 CA:0	C:167 CA:0			C:129 CA:0	C:120 CA:0				C:152 CA:0	C:93 CA:1	C:73 CA:1	14
contig_14	157560	snp	T	A	A:99 T:1	CDS	+	470/1350	157/449	missense_variant c.470T>A p.Ile157Asn	DBBNLK_16910	accC	acetyl-CoA carboxylase biotin carboxylase subunit			A:99 T:1		A:143 T:0			A:163 T:0			A:228 T:0	A:133 T:1	A:228 T:0			A:155 T:2	A:124 T:3				A:170 T:0			9
contig_54	2050	del	AT	A	A:11 AT:0	rep_origin	+			intergenic_region n.2051delT						A:11 AT:0												A:13 AT:0			A:10 AT:0						3
contig_54	965	snp	T	G	G:10 T:0											G:10 T:0												G:18 T:0			G:10 T:0						3
contig_14	122888	snp	G	A	A:142 G:0	CDS	-	726/1437	242/478	synonymous_variant c.726C>T p.Leu242Leu	DBBNLK_16745	arnT	PMT family glycosyltransferase ArnT/Agl22, involved in glycosylation of proteins and lipid IVA	A:142 G:0	A:142 G:0																						2
contig_7	159629	snp	G	A	A:222 G:0	CDS	-	154/576	52/191	missense_variant c.154C>T p.Arg52Cys	DBBNLK_10090	mucA	anti-sigma factor MucA																						A:222 G:0	A:178 G:0	2
contig_27	54914	snp	C	T	T:203 C:0	CDS	-	697/837	233/278	missense_variant c.697G>A p.Glu233Lys	DBBNLK_24510	nudC	NAD(+) diphosphatase	T:203 C:0	T:203 C:0																						2
contig_14	157619	del	GAGC	G	G:204 GAGC:0	CDS	+	530/1350	177/449	disruptive_inframe_deletion c.530_532delAGC p.Glu177_Leu178delinsVal	DBBNLK_16910	accC	acetyl-CoA carboxylase biotin carboxylase subunit				G:204 GAGC:0																				1
contig_7	159674	snp	G	A	A:248 G:2	CDS	-	109/576	37/191	missense_variant c.109C>T p.Arg37Cys	DBBNLK_10090	mucA	anti-sigma factor MucA																					A:248 G:2			1
contig_7	160404	snp	C	T	T:148 C:2																														T:148 C:2		1
contig_9	193159	snp	C	T	T:306 C:0												T:306 C:0																				1
contig_1	196555	snp	T	A	A:15 T:1	tRNA	-			intragenic_variant n.196555T>A	DBBNLK_00820		tRNA-Xxx										A:15 T:1														1
contig_54	2192	snp	T	C	C:11 T:0	rep_origin	+			intergenic_region n.2192T>C								C:11 T:0																			1
contig_56	225	snp	C	T	T:10 C:0																										T:10 C:0						1
contig_1	247160	snp	G	A	A:11 G:1	tRNA	-			intragenic_variant n.247160G>A	DBBNLK_01140	trnS	tRNA-Ser(tga)										A:11 G:1														1
contig_1	247169	snp	A	T	T:60 A:1	tRNA	-			intragenic_variant n.247169A>T	DBBNLK_01140	trnS	tRNA-Ser(tga)										T:60 A:1														1
contig_19	38571	del	CA	C	C:156 CA:3	CDS	+	7967/14976	2656/4991	frameshift_variant c.7967delA p.Gln2656fs	DBBNLK_20135		non-ribosomal peptide synthase/polyketide synthase			C:156 CA:3																					1
contig_19	44039	ins	G	GGA	GGA:81 G:7	CDS	+	13438/14976	4480/4991	frameshift_variant c.13436_13437dupAG p.Leu4480fs	DBBNLK_20135		non-ribosomal peptide synthase/polyketide synthase															GGA:81 G:7									1
contig_56	443	snp	C	T	T:12 C:0														T:12 C:0																		1
contig_27	67679	snp	A	T	T:169 A:2	CDS	+	604/1605	202/534	missense_variant c.604A>T p.Met202Leu	DBBNLK_24565	lysM	LysM repeat															T:169 A:2									1
contig_54	885	snp	G	C	C:11 G:1														C:11 G:1																		1
